# Supplementary material for: N,N′-(4,5-Dimethyl-1,2-phenyl­ene)bis­(pyridine-2-carboxamide)
Source: Acta Crystallogr Sect E Struct Rep Online. 2012 Aug 23;68(Pt 9):o2739. doi: 10.1107/S1600536812035064 (PMC3435751; doi:10.1107/S1600536812035064)
Supplement: Supplementary file 1 [file e-68-o2739-sup1.cif]

##############################################################################
#                                                                            #
# This CIF contains the data in a paper accepted for publication in          #
# Acta Crystallographica Section E. It conforms to the requirements of       #
# Notes for Authors for Acta Crystallographica Section E, and has been       #
# peer reviewed under the auspices of the IUCr Commission on Journals.       #
#                                                                            #
# Full details of the Crystallographic Information File format               #
# are given in the paper "The Crystallographic Information File (CIF):       #
# a New Standard Archive File for Crystallography" by S. R. Hall, F. H.      #
# Allen and I. D. Brown [Acta Cryst. (1991), A47, 655-685].                  #
#                                                                            #
# The current version of the core CIF dictionary is obtainable from          #
# ftp://ftp.iucr.org/pub/cif_core.dic.                                       #
#                                                                            #
# Software is freely available for graphical display of the structure(s)     #
# in this CIF. For information consult the CIF software page                 #
# http://www.iucr.org/resources/cif/software.                                #
#                                                                            #
# This file may be used for bona fide research purposes within the           #
# scientific community so long as proper attribution is given to the journal # 
# article from which it was obtained.                                        #
#                                                                            #
##############################################################################
data_global
_audit_creation_method     'WinGX routine CIF_UPDATE'
_audit_conform_dict_name     cif_core.dic
_audit_conform_dict_version     2.4
_journal_data_validation_number     ?
_journal_date_recd_electronic     2012-07-31
_journal_date_accepted     2012-08-08
_journal_name_full     'Acta Crystallographica, Section E'
_journal_year     2012
_journal_volume     68
_journal_issue      9
_journal_page_first     o2739
_journal_page_last     o2739
_journal_paper_category     QO
_journal_paper_doi     10.1107/S1600536812035064
_journal_coeditor_code     ZS2225
_publ_contact_author_name     'Van der Berg, Phillipus C. W.'
_publ_contact_author_address
;
Department of Chemistry
University of the Free State
PO Box 339
Bloemfontein 9300
South Africa
;
_publ_contact_author_email     vanderbergpcw@ufs.ac.za
_publ_contact_author_fax     '+27514016384'
_publ_contact_author_phone     '+27514017035'
_publ_section_title
;
<i>N</i>,<i>N</i>'-(4,5-Dimethyl-1,2-phenylene)bis(pyridine-2-carboxamide)
;
loop_
    _publ_author_name
    _publ_author_address
    'Van der Berg, Phillipus C. W.'
;
Department of Chemistry
University of the Free State
PO Box 339
Bloemfontein 9300
South Africa
;
    'Visser, Hendrik G.'
;
Department of Chemistry
University of the Free State
PO Box 339
Bloemfontein 9300
South Africa
;
    'Roodt, Andreas'
;
Department of Chemistry
University of the Free State
PO Box 339
Bloemfontein 9300
South Africa
;
    'Muller, Theunis J.'
;
Department of Chemistry
University of the Free State
PO Box 339
Bloemfontein 9300
South Africa
;
data_I
_audit_creation_method     'WinGX routine CIF_UPDATE'
_chemical_name_systematic
;
<i>N</i>,<i>N</i>'-(4,5-Dimethyl-1,2-phenylene)bis(pyridine-2-carboxamide)
;
_chemical_formula_moiety     'C20 H18 N4 O2'
_chemical_formula_sum     'C20 H18 N4 O2'
_chemical_formula_iupac     'C20 H18 N4 O2'
_chemical_formula_weight     346.38
_symmetry_cell_setting     monoclinic
_symmetry_space_group_name_H-M     'C c'
_symmetry_space_group_name_Hall     'C -2yc'
loop_
    _symmetry_equiv_pos_as_xyz
    'x, y, z'
    'x, -y, z+1/2'
    'x+1/2, y+1/2, z'
    'x+1/2, -y+1/2, z+1/2'
_cell_length_a     12.1299(8)
_cell_length_b     18.9418(8)
_cell_length_c     7.7549(4)
_cell_angle_alpha     90
_cell_angle_beta     100.375(4)
_cell_angle_gamma     90
_cell_volume     1752.65(17)
_cell_formula_units_Z     4
_cell_measurement_reflns_used     5487
_cell_measurement_theta_min     3.09
_cell_measurement_theta_max     28.29
_cell_measurement_temperature     100(2)
_exptl_crystal_description     'needle'
_exptl_crystal_colour     'colourless'
_exptl_crystal_size_max     0.78
_exptl_crystal_size_mid     0.08
_exptl_crystal_size_min     0.07
_exptl_crystal_density_diffrn     1.313
_exptl_crystal_density_method     'not measured'
_exptl_crystal_F_000     728
_exptl_absorpt_coefficient_mu     0.088
_exptl_absorpt_correction_type     multi-scan
_exptl_absorpt_process_details
;
(SADABS; Bruker, 2004)
;
_exptl_absorpt_correction_T_min     0.990
_exptl_absorpt_correction_T_max     0.994
_exptl_special_details
;
The intensity data was collected on a Bruker X8 ApexII 4 K Kappa CCD
diffractometer using an exposure time of 30 s/frame. A total of 1895 frames
was collected with a frame width of 0.5\% covering up to \q = 28.29\% with
99.9% completeness accomplished.
;
_diffrn_ambient_temperature     100(2)
_diffrn_radiation_type     MoK\a
_diffrn_radiation_wavelength     0.71073
_diffrn_radiation_source     'sealed tube'
_diffrn_radiation_monochromator     graphite
_diffrn_measurement_device_type     'Bruker X8 APEXII KappaCCD'
_diffrn_measurement_method     '\f and \w scans'
_diffrn_reflns_number     15674
_diffrn_reflns_av_R_equivalents     0.0309
_diffrn_reflns_theta_min     3.09
_diffrn_reflns_theta_max     28
_diffrn_reflns_theta_full     28
_diffrn_measured_fraction_theta_max     0.999
_diffrn_measured_fraction_theta_full     0.999
_diffrn_reflns_limit_h_min     -16
_diffrn_reflns_limit_h_max     16
_diffrn_reflns_limit_k_min     -24
_diffrn_reflns_limit_k_max     24
_diffrn_reflns_limit_l_min     -10
_diffrn_reflns_limit_l_max     10
_refine_special_details
;
Refinement of <i>F</i>^2^ against ALL reflections. The weighted <i>R</i>-factor
<i>wR</i> and goodness of fit <i>S</i> are based on <i>F</i>^2^, conventional
<i>R</i>-factors <i>R</i> are based on <i>F</i>, with <i>F</i> set to zero for
negative <i>F</i>^2^. The threshold expression of <i>F</i>^2^ >
2\s(<i>F</i>^2^) is used only for calculating <i>R</i>-factors(gt) <i>etc</i>.
and is not relevant to the choice of reflections for refinement.
<i>R</i>-factors based on <i>F</i>^2^ are statistically about twice as large
as those based on <i>F</i>, and <i>R</i>- factors based on ALL data will be
even larger.
;
_reflns_number_total     3860
_reflns_number_gt     3529
_reflns_threshold_expression     I>2\s(I)
_refine_ls_structure_factor_coef     Fsqd
_refine_ls_matrix_type     full
_refine_ls_R_factor_all     0.0415
_refine_ls_R_factor_gt     0.0363
_refine_ls_wR_factor_ref     0.0899
_refine_ls_goodness_of_fit_ref     1.035
_refine_ls_restrained_S_all     1.035
_refine_ls_number_reflns     3860
_refine_ls_number_parameters     237
_refine_ls_number_restraints     2
_refine_ls_hydrogen_treatment     mixed
_refine_ls_weighting_scheme     calc
_refine_ls_weighting_details
         'calc w=1/[\s^2^(Fo^2^)+(0.0456P)^2^+0.7043P] where P=(Fo^2^+2Fc^2^)/3'
_atom_sites_solution_hydrogens     geom
_atom_sites_solution_primary     direct
_atom_sites_solution_secondary     difmap
_refine_ls_shift/su_max     0.001
_refine_ls_shift/su_mean     0.000
_refine_diff_density_max     0.256
_refine_diff_density_min     -0.198
_refine_ls_extinction_method     none
loop_
    _atom_type_symbol
    _atom_type_description
    _atom_type_scat_dispersion_real
    _atom_type_scat_dispersion_imag
    _atom_type_scat_source
    C C 0.0033 0.0016 'International Tables Vol C Tables 4.2.6.8 and 6.1.1.4'
    H H 0 0 'International Tables Vol C Tables 4.2.6.8 and 6.1.1.4'
    N N 0.0061 0.0033 'International Tables Vol C Tables 4.2.6.8 and 6.1.1.4'
    O O 0.0106 0.006 'International Tables Vol C Tables 4.2.6.8 and 6.1.1.4'
_computing_data_collection     'APEX2 (Bruker, 2010)'
_computing_cell_refinement     'SAINT-Plus (Bruker, 2004)'
_computing_data_reduction     'SAINT-Plus (Bruker, 2004)'
_computing_structure_solution     'SHELXS97 (Sheldrick, 2008)'
_computing_structure_refinement     'SHELXL97 (Sheldrick, 2008)'
_computing_molecular_graphics     'DIAMOND (Brandenburg & Putz, 2005)'
_computing_publication_material     'WinGX (Farrugia, 1999)'
loop_
    _atom_site_type_symbol
    _atom_site_label
    _atom_site_fract_x
    _atom_site_fract_y
    _atom_site_fract_z
    _atom_site_U_iso_or_equiv
    _atom_site_adp_type
    _atom_site_calc_flag
    _atom_site_refinement_flags
    _atom_site_occupancy
    _atom_site_disorder_assembly
    _atom_site_disorder_group
    C C6 0.77131(13) 0.70520(9) 0.3849(2) 0.0204(3) Uani d . 1 . .
    C C10 0.34827(15) 0.64314(11) 0.4195(3) 0.0336(4) Uani d . 1 . .
    H H10A 0.2857 0.6104 0.4193 0.050 Uiso calc PR 0.5 . .
    H H10B 0.3246 0.6815 0.3361 0.050 Uiso calc PR 0.5 . .
    H H10C 0.3713 0.6629 0.5373 0.050 Uiso calc PR 0.5 . .
    H H10D 0.3688 0.6927 0.4424 0.050 Uiso calc PR 0.5 . .
    H H10E 0.3298 0.6217 0.5257 0.050 Uiso calc PR 0.5 . .
    H H10F 0.2831 0.6403 0.3245 0.050 Uiso calc PR 0.5 . .
    C C11 0.33503(15) 0.48994(11) 0.3373(3) 0.0313(4) Uani d . 1 . .
    H H11A 0.3459 0.4411 0.3025 0.047 Uiso calc PR 0.5 . .
    H H11B 0.2703 0.5102 0.2592 0.047 Uiso calc PR 0.5 . .
    H H11C 0.3218 0.4908 0.4583 0.047 Uiso calc PR 0.5 . .
    H H11D 0.2794 0.5204 0.3775 0.047 Uiso calc PR 0.5 . .
    H H11E 0.355 0.4512 0.4208 0.047 Uiso calc PR 0.5 . .
    H H11F 0.3035 0.4706 0.2217 0.047 Uiso calc PR 0.5 . .
    C C15 0.77150(13) 0.44582(8) 0.2917(2) 0.0202(2) Uani d . 1 . .
    N N2 0.73461(11) 0.64533(7) 0.2985(2) 0.0221(3) Uani d . 1 . .
    N N3 0.72056(11) 0.50299(7) 0.21172(19) 0.0190(3) Uani d . 1 . .
    O O1 0.72183(10) 0.73844(7) 0.48200(17) 0.0277(3) Uani d . 1 . .
    O O2 0.74071(9) 0.41395(6) 0.41242(15) 0.0202(2) Uani d . 1 . .
    H H2' 0.7803(17) 0.6283(10) 0.237(3) 0.027(5) Uiso d . 1 . .
    H H3' 0.7438(16) 0.5199(10) 0.122(3) 0.024(5) Uiso d . 1 . .
    C C1 1.03548(14) 0.71236(10) 0.2222(2) 0.0283(4) Uani d . 1 . .
    H H1 1.0731 0.6853 0.1474 0.034 Uiso calc R 1 . .
    C C2 1.08852(15) 0.77174(10) 0.3009(2) 0.0293(4) Uani d . 1 . .
    H H2 1.1603 0.7852 0.2795 0.035 Uiso calc R 1 . .
    C C3 1.03552(16) 0.81103(10) 0.4107(2) 0.0289(4) Uani d . 1 . .
    H H3 1.07 0.8521 0.4668 0.035 Uiso calc R 1 . .
    C C4 0.93064(15) 0.78956(9) 0.4380(2) 0.0249(4) Uani d . 1 . .
    H H4 0.8918 0.8154 0.5134 0.03 Uiso calc R 1 . .
    C C5 0.88403(13) 0.72965(9) 0.3529(2) 0.0197(3) Uani d . 1 . .
    C C7 0.63512(12) 0.60847(8) 0.3093(2) 0.0192(3) Uani d . 1 . .
    C C8 0.54288(15) 0.64111(9) 0.3586(2) 0.0241(3) Uani d . 1 . .
    H H8 0.5468 0.6899 0.3874 0.029 Uiso calc R 1 . .
    C C9 0.44549(13) 0.60415(9) 0.3667(2) 0.0243(4) Uani d . 1 . .
    C C12 0.43827(14) 0.53253(9) 0.3249(2) 0.0235(3) Uani d . 1 . .
    C C13 0.53017(14) 0.50011(9) 0.2728(2) 0.0215(3) Uani d . 1 . .
    H H13 0.5258 0.4515 0.2421 0.026 Uiso calc R 1 . .
    C C14 0.62761(12) 0.53699(8) 0.2646(2) 0.0189(3) Uani d . 1 . .
    C C16 0.87530(13) 0.42368(9) 0.2250(2) 0.0189(3) Uani d . 1 . .
    C C17 0.93911(15) 0.36937(9) 0.3085(2) 0.0255(4) Uani d . 1 . .
    H H17 0.9157 0.344 0.4012 0.031 Uiso calc R 1 . .
    C C18 1.03894(15) 0.35268(10) 0.2530(3) 0.0295(4) Uani d . 1 . .
    H H18 1.0859 0.316 0.3079 0.035 Uiso calc R 1 . .
    C C19 1.06792(15) 0.39063(10) 0.1168(2) 0.0283(4) Uani d . 1 . .
    H H19 1.1357 0.3806 0.0764 0.034 Uiso calc R 1 . .
    C C20 0.99767(15) 0.44332(10) 0.0395(3) 0.0301(4) Uani d . 1 . .
    H H20 1.0181 0.4685 -0.056 0.036 Uiso calc R 1 . .
    N N1 0.93415(12) 0.69083(8) 0.2456(2) 0.0248(3) Uani d . 1 . .
    N N4 0.90251(12) 0.46069(8) 0.09200(19) 0.0245(3) Uani d . 1 . .
loop_
    _atom_site_aniso_label
    _atom_site_aniso_U_11
    _atom_site_aniso_U_22
    _atom_site_aniso_U_33
    _atom_site_aniso_U_12
    _atom_site_aniso_U_13
    _atom_site_aniso_U_23
    C6 0.0205(7) 0.0210(8) 0.0200(8) 0.0032(6) 0.0050(6) 0.0032(6)
    C10 0.0211(8) 0.0387(10) 0.0437(12) 0.0041(7) 0.0132(8) -0.0001(9)
    C11 0.0227(8) 0.0378(10) 0.0351(10) -0.0060(7) 0.0102(8) -0.0020(8)
    C15 0.0209(4) 0.0201(5) 0.0205(4) -0.0022(3) 0.0064(4) -0.0014(4)
    N2 0.0184(7) 0.0206(7) 0.0304(8) 0.0008(5) 0.0124(6) -0.0027(6)
    N3 0.0181(6) 0.0214(7) 0.0192(7) -0.0007(5) 0.0081(5) 0.0004(6)
    O1 0.0252(6) 0.0322(7) 0.0283(7) 0.0007(5) 0.0117(5) -0.0061(6)
    O2 0.0209(4) 0.0201(5) 0.0205(4) -0.0022(3) 0.0064(4) -0.0014(4)
    C1 0.0238(8) 0.0362(10) 0.0265(9) -0.0018(7) 0.0088(7) -0.0063(8)
    C2 0.0253(9) 0.0384(11) 0.0253(9) -0.0092(7) 0.0078(7) 0.0008(8)
    C3 0.0343(10) 0.0279(9) 0.0243(9) -0.0102(7) 0.0043(8) -0.0031(8)
    C4 0.0291(9) 0.0253(8) 0.0215(8) -0.0022(7) 0.0079(7) -0.0008(7)
    C5 0.0196(7) 0.0191(8) 0.0213(8) 0.0005(6) 0.0061(6) 0.0034(6)
    C7 0.0168(7) 0.0215(8) 0.0202(8) -0.0008(6) 0.0060(6) 0.0027(6)
    C8 0.0212(7) 0.0253(8) 0.0268(9) 0.0037(7) 0.0072(7) 0.0020(7)
    C9 0.0196(8) 0.0314(9) 0.0232(8) 0.0047(7) 0.0070(7) 0.0027(7)
    C12 0.0174(7) 0.0329(9) 0.0205(8) -0.0024(7) 0.0041(6) 0.0035(7)
    C13 0.0217(7) 0.0238(8) 0.0196(8) -0.0022(6) 0.0055(6) -0.0005(6)
    C14 0.0173(7) 0.0240(8) 0.0158(8) 0.0020(6) 0.0044(6) 0.0014(6)
    C16 0.0188(7) 0.0188(7) 0.0190(7) -0.0015(6) 0.0035(6) -0.0040(6)
    C17 0.0262(8) 0.0248(8) 0.0274(9) 0.0022(7) 0.0097(7) 0.0020(7)
    C18 0.0271(9) 0.0278(9) 0.0346(10) 0.0079(7) 0.0079(8) 0.0012(8)
    C19 0.0210(8) 0.0356(10) 0.0302(9) 0.0049(7) 0.0096(7) -0.0046(8)
    C20 0.0274(9) 0.0375(10) 0.0282(9) 0.0030(7) 0.0128(8) 0.0046(8)
    N1 0.0218(7) 0.0269(7) 0.0275(8) -0.0029(6) 0.0089(6) -0.0051(6)
    N4 0.0231(7) 0.0290(8) 0.0227(7) 0.0031(6) 0.0080(6) 0.0027(6)
_geom_special_details
;
All s.u.'s (except the s.u. in the dihedral angle between two l.s. planes) are
estimated using the full covariance matrix. The cell s.u.'s are taken into
account individually in the estimation of s.u.'s in distances, angles and
torsion angles; correlations between s.u.'s in cell parameters are only used
when they are defined by crystal symmetry. An approximate (isotropic)
treatment of cell s.u.'s is used for estimating s.u.'s involving l.s. planes.
;
loop_
    _geom_bond_atom_site_label_1
    _geom_bond_atom_site_label_2
    _geom_bond_site_symmetry_2
    _geom_bond_distance
    _geom_bond_publ_flag
    C6 O1 . 1.219(2) ?
    C6 N2 . 1.351(2) ?
    C6 C5 . 1.506(2) ?
    C10 C9 . 1.509(2) ?
    C10 H10A . 0.98 ?
    C10 H10B . 0.98 ?
    C10 H10C . 0.98 ?
    C10 H10D . 0.98 ?
    C10 H10E . 0.98 ?
    C10 H10F . 0.98 ?
    C11 C12 . 1.507(2) ?
    C11 H11A . 0.98 ?
    C11 H11B . 0.98 ?
    C11 H11C . 0.98 ?
    C11 H11D . 0.98 ?
    C11 H11E . 0.98 ?
    C11 H11F . 0.98 ?
    C15 O2 . 1.2274(19) ?
    C15 N3 . 1.342(2) ?
    C15 C16 . 1.505(2) ?
    N2 C7 . 1.410(2) ?
    N2 H2' . 0.86(2) ?
    N3 C14 . 1.421(2) ?
    N3 H3' . 0.86(2) ?
    C1 N1 . 1.338(2) ?
    C1 C2 . 1.382(3) ?
    C1 H1 . 0.95 ?
    C2 C3 . 1.375(3) ?
    C2 H2 . 0.95 ?
    C3 C4 . 1.388(2) ?
    C3 H3 . 0.95 ?
    C4 C5 . 1.381(2) ?
    C4 H4 . 0.95 ?
    C5 N1 . 1.336(2) ?
    C7 C8 . 1.391(2) ?
    C7 C14 . 1.397(2) ?
    C8 C9 . 1.384(2) ?
    C8 H8 . 0.95 ?
    C9 C12 . 1.394(2) ?
    C12 C13 . 1.395(2) ?
    C13 C14 . 1.384(2) ?
    C13 H13 . 0.95 ?
    C16 N4 . 1.336(2) ?
    C16 C17 . 1.377(2) ?
    C17 C18 . 1.392(2) ?
    C17 H17 . 0.95 ?
    C18 C19 . 1.374(3) ?
    C18 H18 . 0.95 ?
    C19 C20 . 1.378(3) ?
    C19 H19 . 0.95 ?
    C20 N4 . 1.333(2) ?
    C20 H20 . 0.95 ?
loop_
    _geom_angle_atom_site_label_1
    _geom_angle_atom_site_label_2
    _geom_angle_atom_site_label_3
    _geom_angle_site_symmetry_1
    _geom_angle_site_symmetry_3
    _geom_angle
    _geom_angle_publ_flag
    O1 C6 N2 . . 125.78(16) ?
    O1 C6 C5 . . 120.35(15) ?
    N2 C6 C5 . . 113.87(14) ?
    C9 C10 H10A . . 109.5 ?
    C9 C10 H10B . . 109.5 ?
    H10A C10 H10B . . 109.5 ?
    C9 C10 H10C . . 109.5 ?
    H10A C10 H10C . . 109.5 ?
    H10B C10 H10C . . 109.5 ?
    C9 C10 H10D . . 109.5 ?
    H10A C10 H10D . . 141.1 ?
    H10B C10 H10D . . 56.3 ?
    H10C C10 H10D . . 56.3 ?
    C9 C10 H10E . . 109.5 ?
    H10A C10 H10E . . 56.3 ?
    H10B C10 H10E . . 141.1 ?
    H10C C10 H10E . . 56.3 ?
    H10D C10 H10E . . 109.5 ?
    C9 C10 H10F . . 109.5 ?
    H10A C10 H10F . . 56.3 ?
    H10B C10 H10F . . 56.3 ?
    H10C C10 H10F . . 141.1 ?
    H10D C10 H10F . . 109.5 ?
    H10E C10 H10F . . 109.5 ?
    C12 C11 H11A . . 109.5 ?
    C12 C11 H11B . . 109.5 ?
    H11A C11 H11B . . 109.5 ?
    C12 C11 H11C . . 109.5 ?
    H11A C11 H11C . . 109.5 ?
    H11B C11 H11C . . 109.5 ?
    C12 C11 H11D . . 109.5 ?
    H11A C11 H11D . . 141.1 ?
    H11B C11 H11D . . 56.3 ?
    H11C C11 H11D . . 56.3 ?
    C12 C11 H11E . . 109.5 ?
    H11A C11 H11E . . 56.3 ?
    H11B C11 H11E . . 141.1 ?
    H11C C11 H11E . . 56.3 ?
    H11D C11 H11E . . 109.5 ?
    C12 C11 H11F . . 109.5 ?
    H11A C11 H11F . . 56.3 ?
    H11B C11 H11F . . 56.3 ?
    H11C C11 H11F . . 141.1 ?
    H11D C11 H11F . . 109.5 ?
    H11E C11 H11F . . 109.5 ?
    O2 C15 N3 . . 124.85(15) ?
    O2 C15 C16 . . 120.91(14) ?
    N3 C15 C16 . . 114.22(14) ?
    C6 N2 C7 . . 126.56(14) ?
    C6 N2 H2' . . 113.8(13) ?
    C7 N2 H2' . . 119.5(13) ?
    C15 N3 C14 . . 123.74(14) ?
    C15 N3 H3' . . 119.0(13) ?
    C14 N3 H3' . . 117.3(13) ?
    N1 C1 C2 . . 123.65(17) ?
    N1 C1 H1 . . 118.2 ?
    C2 C1 H1 . . 118.2 ?
    C3 C2 C1 . . 118.80(16) ?
    C3 C2 H2 . . 120.6 ?
    C1 C2 H2 . . 120.6 ?
    C2 C3 C4 . . 118.66(16) ?
    C2 C3 H3 . . 120.7 ?
    C4 C3 H3 . . 120.7 ?
    C5 C4 C3 . . 118.40(16) ?
    C5 C4 H4 . . 120.8 ?
    C3 C4 H4 . . 120.8 ?
    N1 C5 C4 . . 123.82(14) ?
    N1 C5 C6 . . 117.49(14) ?
    C4 C5 C6 . . 118.67(15) ?
    C8 C7 C14 . . 118.66(14) ?
    C8 C7 N2 . . 122.39(15) ?
    C14 C7 N2 . . 118.93(14) ?
    C9 C8 C7 . . 121.53(15) ?
    C9 C8 H8 . . 119.2 ?
    C7 C8 H8 . . 119.2 ?
    C8 C9 C12 . . 120.01(15) ?
    C8 C9 C10 . . 118.66(16) ?
    C12 C9 C10 . . 121.33(16) ?
    C9 C12 C13 . . 118.41(15) ?
    C9 C12 C11 . . 121.62(16) ?
    C13 C12 C11 . . 119.96(16) ?
    C14 C13 C12 . . 121.65(15) ?
    C14 C13 H13 . . 119.2 ?
    C12 C13 H13 . . 119.2 ?
    C13 C14 C7 . . 119.73(14) ?
    C13 C14 N3 . . 120.85(14) ?
    C7 C14 N3 . . 119.42(13) ?
    N4 C16 C17 . . 123.97(15) ?
    N4 C16 C15 . . 117.22(14) ?
    C17 C16 C15 . . 118.74(14) ?
    C16 C17 C18 . . 118.08(16) ?
    C16 C17 H17 . . 121 ?
    C18 C17 H17 . . 121 ?
    C19 C18 C17 . . 118.40(17) ?
    C19 C18 H18 . . 120.8 ?
    C17 C18 H18 . . 120.8 ?
    C18 C19 C20 . . 119.32(16) ?
    C18 C19 H19 . . 120.3 ?
    C20 C19 H19 . . 120.3 ?
    N4 C20 C19 . . 123.20(17) ?
    N4 C20 H20 . . 118.4 ?
    C19 C20 H20 . . 118.4 ?
    C5 N1 C1 . . 116.67(14) ?
    C20 N4 C16 . . 117.01(15) ?
loop_
    _geom_hbond_atom_site_label_D
    _geom_hbond_atom_site_label_H
    _geom_hbond_atom_site_label_A
    _geom_hbond_site_symmetry_A
    _geom_hbond_distance_DH
    _geom_hbond_distance_HA
    _geom_hbond_distance_DA
    _geom_hbond_angle_DHA
    _geom_hbond_publ_flag
    N2 H2' N1 . 0.86(2) 2.20(2) 2.6698(19) 114.2(16) yes
    N2 H2' N3 . 0.86(2) 2.48(2) 2.777(2) 101.2(15) yes
    N2 H2' O2 2_564 0.86(2) 2.60(2) 3.2112(19) 129.0(17) yes
    N3 H3' O2 2_564 0.86(2) 2.05(2) 2.8508(19) 155.5(18) yes
    N3 H3' N4 . 0.86(2) 2.28(2) 2.6670(19) 107.8(15) yes
    C8 H8 O1 . 0.95 2.31 2.877(2) 117.8 no
    C2 H2 O1 4_564 0.95 2.59 3.195(2) 122 no
    C3 H3 O2 3 0.95 2.48 3.160(2) 128.4 no
