# Supplementary material for: N,N′-(4,5-Dimethyl-1,2-phenyl­ene)bis­(pyridine-2-carboxamide)
Source: Acta Crystallogr Sect E Struct Rep Online. 2012 Aug 23;68(Pt 9):o2739. doi: 10.1107/S1600536812035064 (PMC3435751; doi:10.1107/S1600536812035064)
Supplement: Supplementary file 2 [file e-68-o2739-Isup2.hkl]

#
# h,k,l, Fc-squared, Fo-squared, sigma(Fo-squared) and status flag
#
data_I
_shelx_title ' absx in Cc'
_shelx_refln_list_code          4
_shelx_F_calc_maximum      229.18
_exptl_crystal_F_000       728.00
_reflns_d_resolution_high  0.7570
 
loop_
 _symmetry_equiv_pos_as_xyz
 'x, y, z'
 'x, -y, z+1/2'
 'x+1/2, y+1/2, z'
 'x+1/2, -y+1/2, z+1/2'
 
_cell_length_a    12.1299
_cell_length_b    18.9418
_cell_length_c     7.7549
_cell_angle_alpha  90.000
_cell_angle_beta  100.375
_cell_angle_gamma  90.000
 
_shelx_F_squared_multiplier     1.000
 
loop_
 _refln_index_h
 _refln_index_k
 _refln_index_l
 _refln_F_squared_calc
 _refln_F_squared_meas
 _refln_F_squared_sigma
 _refln_observed_status
   4   4 -10        8.47        7.44     12.23 o
  -1   3  -9       79.38       45.73     17.02 o
   1   3  -9       67.04       40.94     15.42 o
   3   3  -9      454.88      403.06     32.44 o
   5   3  -9       92.70       76.04     15.95 o
   0   4  -9       11.51        3.72     12.23 o
   2   4  -9      210.39      190.90     26.59 o
   4   4  -9      276.05      264.28     29.25 o
  -1   5  -9      205.53      214.29     30.84 o
   1   5  -9      101.23       91.99     19.67 o
   3   5  -9       59.32       73.38     18.08 o
   5   5  -9       43.08       56.90     15.42 o
   0   6  -9      268.51      288.20     34.56 o
   2   6  -9      200.45      197.28     27.65 o
   4   6  -9      294.13      317.98     32.97 o
   1   7  -9        2.33        0.00      9.57 o
   3   7  -9      297.92      277.04     32.97 o
   5   7  -9        3.53        6.38     12.23 o
   2   8  -9      131.16      113.26     22.86 o
   4   8  -9      111.72       81.89     19.67 o
   3   9  -9      680.41      690.73     46.26 o
   5   9  -9      113.13      125.49     22.86 o
   4  10  -9      112.29       88.27     19.67 o
   5  11  -9       39.65       40.41     15.95 o
   1   1  -8      110.45      100.50     18.08 o
   3   1  -8       86.89       70.19     14.89 o
  -2   2  -8       94.94      102.09     20.74 o
   0   2  -8       56.14       80.29     17.02 o
   2   2  -8      372.96      331.28     31.37 o
   4   2  -8      100.60       87.21     15.95 o
   6   2  -8       65.38       64.87     13.83 o
  -3   3  -8      197.59      184.51     26.59 o
  -1   3  -8      136.82      189.83     26.06 o
   1   3  -8       97.27      104.75     19.14 o
   3   3  -8       40.03       38.29     12.23 o
   5   3  -8      274.20      220.67     23.93 o
  -4   4  -8      199.80      227.05     31.37 o
  -2   4  -8      795.26      722.11     45.73 o
   0   4  -8      161.11      208.44     26.06 o
   2   4  -8      254.38      276.51     29.25 o
   4   4  -8      175.24      209.51     24.46 o
   6   4  -8      145.81      112.20     17.55 o
  -3   5  -8      935.99      872.06     52.64 o
  -1   5  -8      668.24      620.54     41.48 o
   1   5  -8      220.12      268.53     30.31 o
   3   5  -8       66.81       63.28     15.95 o
   5   5  -8      432.18      424.33     30.31 o
   7   5  -8     1310.27     1309.68     53.71 o
  -4   6  -8        0.99       -1.60     10.63 o
  -2   6  -8      416.00      425.93     40.94 o
   0   6  -8        7.31       13.83     11.70 o
   2   6  -8       10.62       22.86     11.70 o
   4   6  -8      245.82      258.96     28.18 o
   6   6  -8      251.54      269.06     27.12 o
  -3   7  -8       35.71        8.51     12.76 o
  -1   7  -8      452.36      410.51     40.41 o
   1   7  -8       20.30       18.08     11.17 o
   3   7  -8      236.91      202.59     26.06 o
   5   7  -8     1015.40     1074.12     51.05 o
   7   7  -8      100.38       96.25     17.55 o
  -2   8  -8      204.29      136.66     25.52 o
   0   8  -8      168.39      181.86     27.65 o
   2   8  -8       60.25       68.06     17.55 o
   4   8  -8      548.18      581.19     37.75 o
   6   8  -8       85.83       95.71     18.08 o
  -1   9  -8       37.96       42.54     15.95 o
   1   9  -8      146.59      163.25     26.06 o
   3   9  -8     1151.17     1201.21     58.49 o
   5   9  -8       40.88       42.54     14.36 o
   7   9  -8      118.36       72.32     16.48 o
   0  10  -8       27.69       28.18     13.29 o
   2  10  -8      243.97      191.96     27.65 o
   4  10  -8       64.53       51.05     15.95 o
   6  10  -8        2.42       11.17     11.70 o
   1  11  -8       28.21       32.44     14.36 o
   3  11  -8      257.91      213.76     28.71 o
   5  11  -8       32.17       30.31     14.36 o
   7  11  -8       44.58       44.67     14.89 o
   2  12  -8      499.63      553.01     40.94 o
   4  12  -8      156.08      150.48     24.99 o
   6  12  -8       19.87       -1.06     10.63 o
   3  13  -8        6.44        2.13     11.17 o
   5  13  -8       33.22       51.58     15.95 o
   7  13  -8       24.15       26.06     13.29 o
   6  14  -8      133.15      124.96     23.40 o
  -3   1  -7       19.51       18.08     10.10 o
  -1   1  -7      103.98       95.18     17.02 o
   1   1  -7      168.60      159.52     20.74 o
   3   1  -7      365.92      350.95     24.99 o
   5   1  -7      336.43      371.69     23.40 o
  -4   2  -7      493.75      429.12     34.03 o
  -2   2  -7      464.14      499.84     34.56 o
   0   2  -7      257.90      250.98     26.59 o
   2   2  -7       11.61        0.53      6.91 o
   4   2  -7      166.31      158.46     18.61 o
   6   2  -7     1219.39     1252.79     46.79 o
  -5   3  -7      139.89      150.48     24.46 o
  -3   3  -7      361.30      300.97     31.37 o
  -1   3  -7      118.53      150.48     21.80 o
   1   3  -7      116.01       90.40     17.02 o
   3   3  -7      278.86      239.28     24.46 o
   5   3  -7      161.01      155.27     18.61 o
   7   3  -7      807.60      749.76     34.03 o
  -6   4  -7       75.37       65.40     18.08 o
  -4   4  -7       32.43       30.84     12.76 o
  -2   4  -7      874.30      891.20     47.86 o
   0   4  -7      443.83      442.41     31.90 o
   2   4  -7       50.21       47.33     12.23 o
   4   4  -7      736.94      696.05     36.69 o
   6   4  -7     1052.85     1064.02     44.67 o
  -7   5  -7       43.39       50.52     18.08 o
  -5   5  -7       64.09       67.00     17.02 o
  -3   5  -7      825.54      823.14     47.33 o
  -1   5  -7      100.80       91.99     18.08 o
   1   5  -7       68.93       57.96     14.36 o
   3   5  -7      263.81      285.55     27.65 o
   5   5  -7      916.54      858.76     40.94 o
   7   5  -7      411.88      424.33     26.59 o
  -6   6  -7       11.08       -6.91     10.10 o
  -4   6  -7       58.93       67.00     17.55 o
  -2   6  -7      623.95      675.85     43.07 o
   0   6  -7      359.46      353.08     32.97 o
   2   6  -7       73.76       59.02     14.89 o
   4   6  -7      473.99      437.09     29.78 o
   6   6  -7      206.73      214.82     22.33 o
   8   6  -7      158.33      146.76     18.08 o
  -5   7  -7       39.78       47.33     16.48 o
  -3   7  -7      277.52      282.89     32.44 o
  -1   7  -7      208.49      207.38     26.59 o
   1   7  -7      218.04      180.26     24.46 o
   3   7  -7      302.94      298.84     29.25 o
   5   7  -7       44.97       61.68     14.36 o
   7   7  -7        6.73        5.32      7.44 o
  -6   8  -7      103.16       63.28     19.14 o
  -4   8  -7       20.86       14.89     11.70 o
  -2   8  -7      110.82      101.03     19.67 o
   0   8  -7      739.43      755.07     44.13 o
   2   8  -7      381.34      359.99     29.25 o
   4   8  -7      204.50      227.05     24.99 o
   6   8  -7      461.37      436.03     29.78 o
   8   8  -7      196.46      231.84     23.40 o
  -5   9  -7       14.97       10.63     12.23 o
  -3   9  -7      136.52      144.63     24.99 o
  -1   9  -7      115.86      139.85     22.86 o
   1   9  -7       96.59       70.72     17.02 o
   3   9  -7      657.00      637.03     38.82 o
   5   9  -7      102.77      123.90     19.14 o
   7   9  -7       20.98        2.66      8.51 o
  -4  10  -7      116.45      192.49     29.25 o
  -2  10  -7      145.69      121.77     22.86 o
   0  10  -7      132.55      114.86     20.74 o
   2  10  -7      152.13      145.17     21.80 o
   4  10  -7       11.45       22.86     11.17 o
   6  10  -7      154.88      158.46     21.27 o
   8  10  -7       97.41      111.67     18.08 o
  -3  11  -7      122.81      111.13     23.40 o
  -1  11  -7      138.07      190.90     28.18 o
   1  11  -7       32.07       28.71     12.23 o
   3  11  -7       48.90       38.29     13.29 o
   5  11  -7      199.30      143.57     21.80 o
   7  11  -7      239.66      259.49     27.12 o
  -2  12  -7      147.18      166.97     26.59 o
   0  12  -7       35.23       36.16     14.89 o
   2  12  -7       55.37       51.05     15.95 o
   4  12  -7       69.54      103.16     19.67 o
   6  12  -7       43.82       56.36     15.42 o
   8  12  -7       65.12       56.90     15.42 o
  -1  13  -7       84.30       73.91     19.67 o
   1  13  -7       52.00       77.10     18.61 o
   3  13  -7       71.58       87.21     19.14 o
   5  13  -7       29.98       52.64     15.42 o
   7  13  -7       51.95       57.43     15.42 o
   0  14  -7      199.38      224.40     30.31 o
   2  14  -7       13.18       21.27     12.76 o
   4  14  -7       68.90       60.09     16.48 o
   6  14  -7        0.12        3.72     10.10 o
   8  14  -7       56.66       67.00     16.48 o
   1  15  -7      103.09       97.31     21.27 o
   3  15  -7        5.40        4.25     12.23 o
   5  15  -7       79.90       93.05     20.74 o
   7  15  -7       38.00       21.80     13.83 o
   4  16  -7       22.28       36.69     14.89 o
   6  16  -7       12.35       15.95     12.23 o
  -2   0  -6       95.44       95.71     16.48 o
   0   0  -6      814.45      841.22     39.35 o
   2   0  -6     1030.58      998.61     42.01 o
   4   0  -6      453.34      394.55     22.86 o
  -3   1  -6       22.12       14.89      9.04 o
  -1   1  -6      759.97      761.99     39.35 o
   1   1  -6      318.59      352.55     23.93 o
   3   1  -6       63.48      106.35     14.36 o
   5   1  -6      245.28      210.04     15.95 o
   7   1  -6     1546.82     1506.96     47.33 o
  -4   2  -6      383.84      397.74     29.78 o
  -2   2  -6      453.66      420.08     28.71 o
   0   2  -6       48.45       34.03     10.63 o
   2   2  -6      460.17      483.89     28.71 o
   4   2  -6      220.53      253.11     19.14 o
   6   2  -6      544.61      541.85     26.06 o
   8   2  -6     3985.56     3973.71    101.03 o
  -7   3  -6      176.36      184.51     25.52 o
  -5   3  -6       59.06       45.73     13.83 o
  -3   3  -6     1237.22     1211.31     54.24 o
  -1   3  -6      760.44      726.89     38.82 o
   1   3  -6      166.42      173.35     20.21 o
   3   3  -6      433.17      433.37     26.06 o
   5   3  -6       74.57       61.68     11.70 o
   7   3  -6      100.28       85.08     12.23 o
  -8   4  -6       82.09       82.42     18.61 o
  -6   4  -6      102.95      142.51     22.33 o
  -4   4  -6       49.10       42.54     12.76 o
  -2   4  -6      768.69      745.50     40.41 o
   0   4  -6       42.83       38.29     11.17 o
   2   4  -6      230.54      158.46     19.14 o
   4   4  -6       26.84       32.44      9.57 o
   6   4  -6      318.47      306.82     20.74 o
   8   4  -6      799.76      797.08     32.44 o
  -7   5  -6       40.46       26.06     12.76 o
  -5   5  -6        8.27       -2.66      7.98 o
  -3   5  -6      983.59      924.70     47.86 o
  -1   5  -6      840.27      884.29     44.13 o
   1   5  -6      375.62      417.95     28.18 o
   3   5  -6      199.94      174.94     19.67 o
   5   5  -6      175.36      149.42     17.55 o
   7   5  -6     1834.86     1826.54     59.56 o
  -8   6  -6      195.53      180.79     26.59 o
  -6   6  -6       68.81       73.38     17.55 o
  -4   6  -6       26.88       28.18     12.76 o
  -2   6  -6     1292.77     1212.91     55.30 o
   0   6  -6       92.46      102.09     17.02 o
   2   6  -6       83.63       98.90     15.95 o
   4   6  -6       26.15       18.61      9.04 o
   6   6  -6       26.42       26.06      8.51 o
   8   6  -6       27.88       31.37      9.04 o
  -9   7  -6       91.93       76.04     19.14 o
  -7   7  -6       89.29      105.82     21.27 o
  -5   7  -6       15.37       -3.72      8.51 o
  -3   7  -6       41.89       31.90     12.76 o
  -1   7  -6      927.55      927.89     46.79 o
   1   7  -6      272.31      229.71     24.46 o
   3   7  -6        5.84        1.06      6.91 o
   5   7  -6      177.81      166.44     19.14 o
   7   7  -6       85.24       67.00     12.23 o
   9   7  -6      167.25      150.48     16.48 o
  -8   8  -6        6.02        4.25     11.17 o
  -6   8  -6       29.39       25.52     13.29 o
  -4   8  -6      125.49       96.78     19.14 o
  -2   8  -6      355.59      375.94     35.10 o
   0   8  -6     1167.62     1182.60     53.17 o
   2   8  -6       40.26       22.86      9.57 o
   4   8  -6      120.14       93.59     14.89 o
   6   8  -6      285.18      240.35     22.86 o
   8   8  -6       40.66       44.13     11.17 o
  -7   9  -6      350.52      332.34     36.69 o
  -5   9  -6       16.47       14.89     11.17 o
  -3   9  -6      410.67      357.86     34.56 o
  -1   9  -6      160.92      171.22     22.86 o
   1   9  -6      200.13      186.11     22.86 o
   3   9  -6      976.43      951.29     45.73 o
   5   9  -6      163.10      152.61     19.67 o
   7   9  -6      265.93      226.52     22.86 o
   9   9  -6       76.81       62.75     13.29 o
  -6  10  -6      676.69      703.50     46.26 o
  -4  10  -6      409.12      373.82     37.22 o
  -2  10  -6      672.50      634.90     40.94 o
   0  10  -6      458.02      416.89     31.37 o
   2  10  -6      705.88      725.83     40.41 o
   4  10  -6     1352.44     1264.48     54.24 o
   6  10  -6      360.20      332.87     24.99 o
   8  10  -6       42.94       44.67     11.70 o
  -7  11  -6      563.07      582.26     43.60 o
  -5  11  -6      505.42      413.70     39.88 o
  -3  11  -6       49.91       26.06     12.76 o
  -1  11  -6      509.72      480.16     35.10 o
   1  11  -6      865.55      882.69     46.26 o
   3  11  -6      735.45      749.23     41.48 o
   5  11  -6      481.79      468.47     30.84 o
   7  11  -6        7.99       18.61     10.10 o
   9  11  -6      753.82      734.87     38.29 o
  -6  12  -6      159.59      111.13     23.40 o
  -4  12  -6      102.90       88.80     20.21 o
  -2  12  -6       73.13       46.26     15.42 o
   0  12  -6       98.38       93.05     18.61 o
   2  12  -6       48.88       21.80     10.63 o
   4  12  -6      853.43      764.11     43.07 o
   6  12  -6       50.11       46.26     13.29 o
   8  12  -6      144.67      149.42     19.67 o
  -5  13  -6      456.60      424.86     42.54 o
  -3  13  -6      147.74      145.17     24.46 o
  -1  13  -6      104.39       91.99     19.14 o
   1  13  -6      354.54      387.64     31.37 o
   3  13  -6      477.62      424.86     31.90 o
   5  13  -6       29.75       24.46     10.63 o
   7  13  -6       25.21       27.65     11.17 o
   9  13  -6       62.55       61.68     14.36 o
  -4  14  -6      112.03      112.20     23.93 o
  -2  14  -6       59.75       40.94     15.42 o
   0  14  -6      209.73      159.52     24.46 o
   2  14  -6      148.75      171.22     24.46 o
   4  14  -6       46.81       32.97     12.76 o
   6  14  -6       63.67       78.70     16.48 o
   8  14  -6       70.05       52.64     14.36 o
  -3  15  -6       28.69       35.10     15.95 o
  -1  15  -6      296.43      311.60     35.10 o
   1  15  -6       21.41       22.33     13.29 o
   3  15  -6      309.20      346.70     34.56 o
   5  15  -6       39.13       19.67     11.17 o
   7  15  -6       18.40       -0.53      9.57 o
   9  15  -6       55.03       48.92     14.36 o
  -2  16  -6      126.89      157.40     27.12 o
   0  16  -6       18.78        7.44     12.23 o
   2  16  -6       50.11       46.26     15.95 o
   4  16  -6       81.46       90.93     18.61 o
   6  16  -6        0.29       -1.60      8.51 o
   8  16  -6       47.37       45.73     14.36 o
   1  17  -6      224.29      218.55     29.78 o
   3  17  -6      209.26      232.37     29.78 o
   5  17  -6       69.58       68.06     17.55 o
   7  17  -6       11.73       -2.66      9.57 o
  -5   1  -5      643.28      742.95     51.58 o
  -3   1  -5      139.80      120.17     17.02 o
  -1   1  -5     1244.04     1161.89     32.90 o
   1   1  -5      497.91      529.49     19.54 o
   3   1  -5     1480.22     1548.68     35.89 o
   5   1  -5      106.89       85.61     10.63 o
   7   1  -5     1596.39     1558.61     56.10 o
   9   1  -5     3785.67     3811.53    103.16 o
  -6   2  -5       24.22        8.51      8.51 o
  -4   2  -5       22.87       13.29      8.51 o
  -2   2  -5      922.50      786.45     39.35 o
   0   2  -5      776.52      838.03     37.75 o
   2   2  -5      642.32      656.70     30.84 o
   4   2  -5      966.40     1004.99     37.75 o
   6   2  -5      286.89      265.73     13.68 o
   8   2  -5     1980.79     1935.31     39.75 o
  -7   3  -5      609.43      629.05     38.82 o
  -5   3  -5      364.91      367.73     15.15 o
  -3   3  -5        3.61       19.14      8.51 o
  -1   3  -5      118.38      103.69     15.95 o
   1   3  -5      844.75      836.43     37.22 o
   3   3  -5      405.20      386.05     22.86 o
   5   3  -5      328.56      320.64     19.14 o
   7   3  -5      251.90      284.80     12.25 o
   9   3  -5      113.93      123.98      8.51 o
  -8   4  -5      201.42      227.59     27.12 o
  -6   4  -5       60.37       63.28     14.36 o
  -4   4  -5      197.78      164.71      9.51 o
  -2   4  -5      334.33      322.24     23.93 o
   0   4  -5      289.23      278.10     21.27 o
   2   4  -5      366.42      394.66     26.59 o
   4   4  -5      628.96      612.57     29.25 o
   6   4  -5       18.01       30.35      4.84 o
   8   4  -5       69.50       54.84     14.89 o
  -9   5  -5       73.07       61.15     16.48 o
  -7   5  -5        9.64        3.72      8.51 o
  -5   5  -5        8.82       23.40     10.63 o
  -3   5  -5       80.67       68.71      6.97 o
  -1   5  -5      757.48      725.83     37.22 o
   1   5  -5       39.46       49.98     11.70 o
   3   5  -5      386.54      415.29     23.93 o
   5   5  -5       62.41       56.17      5.73 o
   7   5  -5      358.04      369.85     11.34 o
   9   5  -5      617.34      642.76     22.86 o
 -10   6  -5      221.81      227.59     29.78 o
  -8   6  -5      278.69      312.13     32.44 o
  -6   6  -5       81.79       77.10     16.48 o
  -4   6  -5       61.88       67.50     11.17 o
  -2   6  -5     2064.86     2170.82     60.09 o
   0   6  -5       35.52       46.26     11.70 o
   2   6  -5        4.59        4.25      5.85 o
   4   6  -5      196.60      224.53     12.78 o
   6   6  -5      170.22      150.59     12.20 o
   8   6  -5      844.89      819.79     25.55 o
  -9   7  -5        6.59       -7.44      9.57 o
  -7   7  -5      130.52      163.25     23.40 o
  -5   7  -5      280.97      265.34     28.18 o
  -3   7  -5      549.33      568.62     19.77 o
  -1   7  -5      989.67      936.43     49.19 o
   1   7  -5      562.17      534.92     42.81 o
   3   7  -5      120.29      133.04      9.25 o
   5   7  -5      197.93      187.02      8.11 o
   7   7  -5      586.74      548.93     27.65 o
   9   7  -5        7.38       13.14      5.88 o
 -10   8  -5       13.23        5.32     11.70 o
  -8   8  -5      398.38      339.78     35.10 o
  -6   8  -5      216.11      222.80     27.12 o
  -4   8  -5      695.68      609.91     37.75 o
  -2   8  -5      671.95      696.45     45.20 o
   0   8  -5      115.99      116.65      9.93 o
   2   8  -5      873.97      871.01     24.25 o
   4   8  -5      513.32      533.36     44.13 o
   6   8  -5      253.73      273.98     15.58 o
   8   8  -5      178.45      159.52     24.19 o
  -9   9  -5      147.17       99.44     20.74 o
  -7   9  -5       85.24       59.56     16.48 o
  -5   9  -5      131.43      149.42     22.33 o
  -3   9  -5      490.68      422.20     31.37 o
  -1   9  -5      378.49      361.50     19.67 o
   1   9  -5      194.52      185.72     13.15 o
   3   9  -5     1057.06     1045.98     29.07 o
   5   9  -5      396.54      364.72     14.53 o
   7   9  -5       23.49       34.09      7.48 o
   9   9  -5       18.69       19.56      6.68 o
 -10  10  -5       16.96       10.10     14.36 o
  -8  10  -5      145.53      181.86     26.59 o
  -6  10  -5      468.99      471.94     24.46 o
  -4  10  -5      241.91      161.12     22.86 o
  -2  10  -5      250.12      292.99     28.71 o
   0  10  -5      526.83      520.59     20.66 o
   2  10  -5      485.49      502.80     33.77 o
   4  10  -5      201.59      195.38     14.29 o
   6  10  -5       10.39        7.31      5.60 o
   8  10  -5      206.84      176.58     15.42 o
  10  10  -5       57.84       56.90     11.70 o
  -9  11  -5       60.51       55.83     18.61 o
  -7  11  -5        2.01       -1.70      7.49 o
  -5  11  -5      194.21      174.25     16.20 o
  -3  11  -5      695.57      697.22     44.67 o
  -1  11  -5      724.18      782.19     42.01 o
   1  11  -5     1738.23     1626.60     64.87 o
   3  11  -5      155.01      181.32     21.27 o
   5  11  -5      337.83      306.28     23.40 o
   7  11  -5      547.95      444.42     56.63 o
   9  11  -5      119.57      109.31     12.78 o
  -8  12  -5       94.03       99.69     15.60 o
  -6  12  -5      264.26      255.91     20.80 o
  -4  12  -5      187.16      197.11     16.48 o
  -2  12  -5       66.20       64.41      9.57 o
   0  12  -5      300.05      342.97     27.12 o
   2  12  -5      544.70      446.13     30.31 o
   4  12  -5      414.29      422.20     28.71 o
   6  12  -5      135.50      116.98     17.02 o
   8  12  -5      325.67      295.10     19.28 o
  10  12  -5       13.14       11.17      8.51 o
  -7  13  -5      178.90      186.64     27.65 o
  -5  13  -5      161.48      115.92     21.80 o
  -3  13  -5        3.43       -8.51      6.91 o
  -1  13  -5      215.91      197.28     24.46 o
   1  13  -5      263.14      183.98     23.40 o
   3  13  -5       19.37       26.59     10.10 o
   5  13  -5      257.67      240.88     24.99 o
   7  13  -5      213.47      189.43     17.09 o
   9  13  -5       92.13       62.21     13.29 o
  -6  14  -5      284.85      262.68     32.97 o
  -4  14  -5      594.26      498.24     37.22 o
  -2  14  -5       99.23       89.33     18.61 o
   0  14  -5      242.13      256.30     28.18 o
   2  14  -5      813.22      767.84     42.54 o
   4  14  -5       50.77       45.20     12.76 o
   6  14  -5      224.72      220.14     24.46 o
   8  14  -5      112.14      106.84     15.69 o
  -5  15  -5      120.23      104.22     21.80 o
  -3  15  -5       75.25       38.29     14.36 o
  -1  15  -5      355.64      386.05     36.69 o
   1  15  -5      175.26      135.06     20.74 o
   3  15  -5      407.05      361.05     29.25 o
   5  15  -5       24.92       29.25     11.17 o
   7  15  -5       75.92       67.53     15.42 o
  -4  16  -5       47.19       39.35     15.95 o
  -2  16  -5      126.79      135.06     22.86 o
   0  16  -5       14.22       31.90     13.29 o
   2  16  -5      164.51      186.64     24.99 o
   4  16  -5       77.26       71.79     15.95 o
  -3  17  -5       47.07       62.21     18.61 o
  -1  17  -5       58.77       42.54     15.42 o
   1  17  -5       11.09       13.83     10.63 o
   3  17  -5      233.87      273.32     30.31 o
   5  17  -5        3.78       -1.06      8.51 o
  -2  18  -5       54.32       52.11     18.08 o
   0  18  -5       89.79       55.30     16.48 o
   2  18  -5       54.22       53.17     16.48 o
   4  18  -5      319.77      324.36     33.50 o
   6  18  -5       47.35       57.96     15.42 o
   1  19  -5        6.96       11.17     11.17 o
   3  19  -5      308.09      311.07     35.10 o
   5  19  -5       25.96       27.65     13.83 o
  -6   0  -4     1470.72     1569.17     44.13 o
  -4   0  -4     1240.85     1146.09     25.26 o
  -2   0  -4     2874.99     2682.11     81.36 o
   0   0  -4     1356.28     1554.82     51.58 o
   2   0  -4        9.54       10.10      5.32 o
   4   0  -4      374.47      423.27     18.61 o
   6   0  -4      865.00      854.64     19.52 o
   8   0  -4      674.55      640.87     32.70 o
  10   0  -4      495.28      486.54     30.84 o
  12   0  -4      239.46      178.13     24.46 o
  -7   1  -4      307.30      316.80     12.22 o
  -5   1  -4      192.68      178.79      7.31 o
  -3   1  -4      876.11      852.92     37.75 o
  -1   1  -4      692.99      673.35     14.97 o
   1   1  -4      642.81      623.04     26.85 o
   3   1  -4      481.99      611.81     17.28 o
   5   1  -4      415.81      397.30     25.63 o
   7   1  -4      190.17      183.58      5.82 o
   9   1  -4     1053.21     1009.09     20.11 o
  11   1  -4      169.01      177.12     16.17 o
  -6   2  -4      517.68      518.42     13.59 o
  -4   2  -4      636.45      719.27     17.13 o
  -2   2  -4     1659.21     1424.01     53.17 o
   0   2  -4     1484.00     1620.29     31.90 o
   2   2  -4      955.79     1237.37     42.54 o
   4   2  -4      354.27      455.72     15.52 o
   6   2  -4      146.18      167.93      7.98 o
   8   2  -4     3524.48     3380.64     43.12 o
  10   2  -4      562.42      522.17     32.97 o
  12   2  -4       11.47       29.25     13.83 o
  -7   3  -4      413.02      468.47     30.84 o
  -5   3  -4        9.39        7.21      3.83 o
  -3   3  -4      757.22      839.98     20.84 o
  -1   3  -4     5269.11     5311.58    143.57 o
   1   3  -4      184.35      227.59     16.48 o
   3   3  -4      729.28      763.05     30.31 o
   5   3  -4      534.61      561.35     12.89 o
   7   3  -4       68.11       58.62      3.91 o
   9   3  -4     4027.04     3989.13     50.35 o
  11   3  -4      344.97      352.55     33.50 o
 -10   4  -4      346.07      331.81     15.42 o
  -8   4  -4       63.34       72.32     14.89 o
  -6   4  -4      259.22      236.50     11.26 o
  -4   4  -4      408.03      439.13     15.52 o
  -2   4  -4     2364.50     2412.28     46.24 o
   0   4  -4     1285.82     1358.60     48.39 o
   2   4  -4     1159.40     1252.79     43.60 o
   4   4  -4     3710.05     4050.23     50.52 o
   6   4  -4       55.82       52.63      5.22 o
   8   4  -4      490.06      465.26     10.67 o
  10   4  -4      963.71     1004.75     44.40 o
  12   4  -4      262.50      278.63     31.90 o
 -11   5  -4      159.76      147.82     12.76 o
  -9   5  -4      633.99      632.99     19.22 o
  -7   5  -4       57.26       58.13     27.92 o
  -5   5  -4       33.81       24.66      5.06 o
  -3   5  -4      727.00      803.84     23.13 o
  -1   5  -4      147.54      130.19      9.84 o
   1   5  -4        0.81        2.44      3.05 o
   3   5  -4      960.31     1113.02     30.31 o
   5   5  -4      437.24      429.08     11.27 o
   7   5  -4      241.13      259.40     10.35 o
   9   5  -4      890.14      885.77     25.28 o
  11   5  -4      311.11      306.82     32.44 o
 -10   6  -4      152.98      153.94     11.01 o
  -8   6  -4       22.22       32.71      5.47 o
  -6   6  -4      468.90      462.03      9.72 o
  -4   6  -4      159.26      174.28     12.17 o
  -2   6  -4      503.80      451.40     36.96 o
   0   6  -4      162.84      163.80     20.47 o
   2   6  -4      315.98      328.62     12.90 o
   4   6  -4      763.44      860.47     18.60 o
   6   6  -4       81.59      107.28      7.24 o
   8   6  -4       86.84       90.48      5.64 o
  10   6  -4      410.52      356.47     19.14 o
  12   6  -4       36.25       31.90     15.95 o
 -11   7  -4        4.99        2.46      5.47 o
  -9   7  -4      195.47      181.87     16.17 o
  -7   7  -4       32.85       39.49      5.34 o
  -5   7  -4      169.22      169.63     11.11 o
  -3   7  -4      502.18      431.33     17.02 o
  -1   7  -4      372.45      394.79     15.96 o
   1   7  -4      168.51      145.98     11.70 o
   3   7  -4      748.50      739.10     21.77 o
   5   7  -4      244.55      257.98      9.82 o
   7   7  -4       13.81       17.91      6.26 o
   9   7  -4      695.06      649.26     39.35 o
  11   7  -4       45.92       60.62     18.08 o
 -10   8  -4       24.62       20.61      5.92 o
  -8   8  -4       31.98       31.41      5.78 o
  -6   8  -4       82.50       79.21      6.11 o
  -4   8  -4      366.89      366.64      8.12 o
  -2   8  -4     2094.71     1976.79     45.50 o
   0   8  -4      466.03      493.03     18.47 o
   2   8  -4      536.73      548.43     19.14 o
   4   8  -4     1235.12     1305.27     43.95 o
   6   8  -4      471.95      403.24     20.80 o
   8   8  -4      282.15      275.67     18.62 o
  10   8  -4     1160.14     1089.54     53.71 o
  12   8  -4        4.46        9.04     14.36 o
 -11   9  -4       65.94       72.59      8.85 o
  -9   9  -4      110.58      109.56      9.56 o
  -7   9  -4      835.82      836.49     28.94 o
  -5   9  -4      429.33      443.75     12.51 o
  -3   9  -4     1302.71     1384.85     23.12 o
  -1   9  -4      962.38      873.22     38.29 o
   1   9  -4      109.59      127.65     13.29 o
   3   9  -4     1594.18     1474.29     50.56 o
   5   9  -4      193.14      223.86     21.80 o
   7   9  -4       12.97        0.16      6.26 o
   9   9  -4      357.77      298.39     16.41 o
  11   9  -4      129.26      123.10     13.08 o
 -10  10  -4       90.94      109.72     11.24 o
  -8  10  -4       10.84       12.41      5.54 o
  -6  10  -4     1307.77     1288.48     28.69 o
  -4  10  -4     1717.01     1663.38     23.14 o
  -2  10  -4      202.37      189.00     11.59 o
   0  10  -4     1494.55     1433.94     35.01 o
   2  10  -4      807.71      766.77     36.16 o
   4  10  -4      396.34      372.19     15.95 o
   6  10  -4      299.42      255.86      9.58 o
   8  10  -4      415.64      431.17     19.41 o
  10  10  -4       78.49       69.49     11.31 o
  12  10  -4       23.21        5.32     14.89 o
 -11  11  -4       96.97       78.88     11.95 o
  -9  11  -4       29.29       35.04      7.23 o
  -7  11  -4      564.70      607.97     19.47 o
  -5  11  -4      947.45      912.62     25.41 o
  -3  11  -4      956.62      999.95     20.66 o
  -1  11  -4     1064.34     1031.72     17.60 o
   1  11  -4     2225.02     2046.68     31.02 o
   3  11  -4     1681.42     1637.68     26.19 o
   5  11  -4      207.07      214.29     11.80 o
   7  11  -4      267.78      244.23     17.02 o
   9  11  -4      264.20      246.26     18.91 o
  11  11  -4       21.33       19.35     13.56 o
 -10  12  -4       45.35       37.76      8.18 o
  -8  12  -4       83.97      102.56     10.06 o
  -6  12  -4      732.36      690.96     20.61 o
  -4  12  -4      183.20      173.39     10.12 o
  -2  12  -4       41.33       45.47      6.60 o
   0  12  -4      715.46      728.68     16.83 o
   2  12  -4      473.40      472.57     11.54 o
   4  12  -4      600.19      553.38     24.65 o
   6  12  -4       67.72       75.76     11.96 o
   8  12  -4      255.92      205.27     28.18 o
  10  12  -4       26.28       31.62     10.86 o
  12  12  -4       24.91        5.85     15.95 o
  -9  13  -4        3.93       15.39      6.70 o
  -7  13  -4      464.21      493.30     18.82 o
  -5  13  -4       59.67       62.57      9.32 o
  -3  13  -4       60.86       51.10      6.35 o
  -1  13  -4      288.83      281.59     11.97 o
   1  13  -4      106.03      106.41      7.74 o
   3  13  -4     1350.02     1375.27     28.46 o
   5  13  -4      429.74      446.10     33.50 o
   7  13  -4       10.14       12.23     10.63 o
   9  13  -4       15.21        0.35      8.45 o
  11  13  -4       28.85       13.20     10.71 o
 -10  14  -4       11.22        5.86      8.52 o
  -8  14  -4       24.70       18.98      6.91 o
  -6  14  -4      509.32      475.42     36.84 o
  -4  14  -4      299.46      282.65     14.89 o
  -2  14  -4      133.47      154.68     10.04 o
   0  14  -4      453.15      412.17     13.88 o
   2  14  -4      746.14      726.61     17.97 o
   4  14  -4      719.28      775.28     35.63 o
   6  14  -4      152.30      128.68     19.14 o
   8  14  -4      137.37      122.51     15.82 o
  10  14  -4       28.70       23.41     11.43 o
  -9  15  -4       19.10       29.39      8.44 o
  -7  15  -4      202.16      220.81     14.81 o
  -5  15  -4       69.79       88.58     10.02 o
  -3  15  -4       69.54       71.61     14.33 o
  -1  15  -4      286.99      285.46     14.47 o
   1  15  -4      481.66      468.55     21.83 o
   3  15  -4       42.95       31.18      7.70 o
   5  15  -4     1207.38     1185.79     48.92 o
   7  15  -4      204.76      171.22     22.86 o
   9  15  -4       74.29       58.62     18.35 o
  11  15  -4      155.87      189.84     21.19 o
  -8  16  -4       35.57       34.42      9.43 o
  -6  16  -4       39.87       39.89      9.15 o
  -4  16  -4       30.52       32.99      7.30 o
  -2  16  -4      145.98      153.21     15.31 o
   0  16  -4      204.17      205.69     13.61 o
   2  16  -4      378.15      398.13     17.01 o
   4  16  -4      689.31      662.55     35.63 o
   6  16  -4      404.83      448.26     30.84 o
   8  16  -4       26.58       -1.06     13.29 o
  10  16  -4       15.92        3.16     12.23 o
  -7  17  -4      181.83      190.18     16.98 o
  -5  17  -4      183.93      159.16     22.07 o
  -3  17  -4       97.48      106.04     12.77 o
  -1  17  -4      303.77      287.92     43.07 o
   1  17  -4      391.98      382.85     26.06 o
   3  17  -4       90.04       86.67     17.02 o
   5  17  -4     1521.79     1593.63     61.68 o
   7  17  -4      101.21      102.09     20.21 o
   9  17  -4      259.96      226.99     23.00 o
  -6  18  -4       90.56       74.27     12.14 o
  -4  18  -4       37.60       34.05      9.58 o
  -2  18  -4       63.59       50.11     10.21 o
   0  18  -4      180.93      185.99     20.21 o
   2  18  -4       84.92       79.23     17.02 o
   4  18  -4     1050.59     1095.92     50.52 o
   6  18  -4       15.61       11.17     14.36 o
   8  18  -4      131.25       80.82     20.74 o
  10  18  -4       96.92      114.24     25.26 o
  -7  19  -4       80.85       90.93     17.55 o
  -5  19  -4       64.54       74.44     15.95 o
  -3  19  -4        4.27        6.83      7.70 o
  -1  19  -4        8.87       15.45      7.65 o
   1  19  -4      114.40      114.00     13.90 o
   3  19  -4        9.12       -6.38     10.63 o
   5  19  -4       40.45       45.73     16.48 o
   7  19  -4       24.12       10.10     14.89 o
   9  19  -4      112.56      129.14     34.30 o
  -6  20  -4      101.28      152.08     21.27 o
  -4  20  -4       10.52       14.89     12.23 o
  -2  20  -4        2.98       -2.32      7.65 o
   0  20  -4       16.07        9.59      8.62 o
   2  20  -4       60.73       68.06     17.55 o
   4  20  -4      236.19      301.50     31.37 o
   6  20  -4        9.87        4.25     14.36 o
   8  20  -4      144.86      121.77     26.06 o
  -3  21  -4       51.12       72.32     17.02 o
  -1  21  -4       28.43       23.40     13.29 o
   1  21  -4      101.81       98.37     19.67 o
   3  21  -4      200.53      178.67     25.52 o
   5  21  -4       94.65      107.41     22.33 o
   7  21  -4        3.84       -0.53     15.42 o
  -2  22  -4      173.08      202.59     26.59 o
   0  22  -4       54.31       67.53     17.55 o
   2  22  -4       96.48       72.32     19.14 o
   4  22  -4       60.33       32.97     17.02 o
   1  23  -4        5.62       26.59     15.42 o
 -13   1  -3       20.08       11.19      6.65 o
 -11   1  -3      566.09      587.93     26.85 o
  -9   1  -3       99.44       86.29      5.41 o
  -7   1  -3       67.40       59.20      3.14 o
  -5   1  -3      638.62      754.37     28.45 o
  -3   1  -3      724.20      795.33     16.76 o
  -1   1  -3      713.24      653.35     14.32 o
   1   1  -3      550.87      517.48     15.22 o
   3   1  -3     1502.00     1555.19     25.73 o
   5   1  -3      259.98      274.85      7.04 o
   7   1  -3       32.20       33.75      2.63 o
   9   1  -3     3256.38     3115.22     81.97 o
  11   1  -3        5.41        2.55      3.97 o
  13   1  -3       29.98       23.52      5.78 o
 -14   2  -3        1.06        3.72      7.98 o
 -12   2  -3      765.72      813.36     20.80 o
 -10   2  -3       36.10       38.06      5.07 o
  -8   2  -3        4.50        4.04      2.49 o
  -6   2  -3      701.03      709.12     13.04 o
  -4   2  -3     1143.19     1155.23     37.75 o
  -2   2  -3      857.89      954.40     16.04 o
   0   2  -3     2015.40     2074.72     39.28 o
   2   2  -3      840.51      932.68     31.37 o
   4   2  -3      388.46      437.38      9.04 o
   6   2  -3      558.69      554.86     10.13 o
   8   2  -3      175.90      170.93      4.53 o
  10   2  -3     1306.37     1287.21     21.19 o
  12   2  -3       91.19       87.44      8.07 o
  14   2  -3       26.85       23.34      9.97 o
 -13   3  -3      113.88      129.75     12.23 o
 -11   3  -3      503.98      531.76     15.58 o
  -9   3  -3      486.61      505.29     12.69 o
  -7   3  -3      813.13      826.95     10.63 o
  -5   3  -3      926.72      939.84     14.15 o
  -3   3  -3      343.04      320.68      8.78 o
  -1   3  -3     7768.86     7834.52     99.59 o
   1   3  -3      114.97      126.14      3.89 o
   3   3  -3     1340.06     1450.86     18.17 o
   5   3  -3      395.17      425.32      8.30 o
   7   3  -3      118.66      124.62      5.60 o
   9   3  -3      303.27      289.62      9.76 o
  11   3  -3      434.20      398.05     21.27 o
  13   3  -3        0.77       10.58      9.16 o
 -14   4  -3       93.95       97.31     13.83 o
 -12   4  -3      367.25      429.50     14.30 o
 -10   4  -3       42.87       38.42      4.95 o
  -8   4  -3      984.62      991.39     14.59 o
  -6   4  -3       29.86       33.84      3.66 o
  -4   4  -3      219.61      222.13      5.38 o
  -2   4  -3     3517.12     3643.88     53.84 o
   0   4  -3      163.47      182.41      6.76 o
   2   4  -3      206.45      201.31      6.56 o
   4   4  -3     1990.17     2138.83     30.07 o
   6   4  -3       53.36       52.64      4.14 o
   8   4  -3      349.87      375.25      9.00 o
  10   4  -3      309.94      297.62     14.39 o
  12   4  -3      213.23      180.02     17.62 o
  14   4  -3      244.33      274.33     22.85 o
 -13   5  -3       32.79       46.79     10.63 o
 -11   5  -3      368.97      397.45     12.43 o
  -9   5  -3      209.59      210.71      8.57 o
  -7   5  -3       29.54       28.45      3.80 o
  -5   5  -3      488.54      488.37     11.05 o
  -3   5  -3     3307.21     3250.92     83.53 o
  -1   5  -3     2307.95     2335.61     37.08 o
   1   5  -3     1525.02     1405.00     23.48 o
   3   5  -3      388.86      423.40     11.55 o
   5   5  -3     2680.50     2995.77     37.67 o
   7   5  -3      876.23      901.74     14.49 o
   9   5  -3       61.25       55.31      5.83 o
  11   5  -3      161.13      116.10     14.30 o
  13   5  -3       22.40       20.09     10.63 o
  15   5  -3      221.98      233.85     22.10 o
 -12   6  -3      227.04      217.85     15.20 o
 -10   6  -3      934.72      956.99     18.71 o
  -8   6  -3      488.77      488.22     12.09 o
  -6   6  -3      324.95      319.66     10.38 o
  -4   6  -3     1778.02     1926.54     26.63 o
  -2   6  -3    10616.52    10402.62    154.99 o
   0   6  -3     2439.07     2432.75     46.17 o
   2   6  -3     1509.10     1521.60     31.02 o
   4   6  -3     1938.68     1897.73     49.02 o
   6   6  -3      204.55      201.28      6.27 o
   8   6  -3      494.60      523.82     11.41 o
  10   6  -3     1050.37      981.27     26.56 o
  12   6  -3      184.28      162.64     23.66 o
  14   6  -3       11.97        7.18     11.28 o
 -13   7  -3       16.07       12.31      6.91 o
 -11   7  -3      120.30      116.22      7.06 o
  -9   7  -3       26.93       38.03      4.07 o
  -7   7  -3      257.44      272.94     14.12 o
  -5   7  -3        7.69        4.53      2.57 o
  -3   7  -3     1976.75     1955.22     22.97 o
  -1   7  -3      591.40      583.23     13.55 o
   1   7  -3      176.19      197.95     14.51 o
   3   7  -3     2504.12     2681.36     35.27 o
   5   7  -3      937.94     1100.49     16.26 o
   7   7  -3      273.14      286.33      8.26 o
   9   7  -3      753.61      774.49     19.96 o
  11   7  -3      382.49      348.72     24.90 o
  13   7  -3       60.55       68.53     15.69 o
  15   7  -3        5.21        7.50     12.01 o
 -12   8  -3        5.55        6.75      5.91 o
 -10   8  -3      119.52      108.24      6.31 o
  -8   8  -3      402.04      403.61     13.50 o
  -6   8  -3      549.29      563.38     14.97 o
  -4   8  -3      552.96      523.50     12.58 o
  -2   8  -3     1088.99     1141.37     24.38 o
   0   8  -3       20.35       12.05      2.76 o
   2   8  -3      249.10      249.05      9.53 o
   4   8  -3     2315.38     2428.70     29.53 o
   6   8  -3       61.31       68.99      4.46 o
   8   8  -3       49.91       43.35      5.07 o
  10   8  -3     1484.94     1548.73     45.59 o
  12   8  -3      102.27       79.10     14.47 o
  14   8  -3       95.97      149.85     20.14 o
 -13   9  -3       95.00       96.53     13.22 o
 -11   9  -3        0.98        0.78      4.81 o
  -9   9  -3      243.33      250.03     13.28 o
  -7   9  -3      172.23      188.15     15.96 o
  -5   9  -3      483.08      471.02     12.59 o
  -3   9  -3      545.93      530.41     12.63 o
  -1   9  -3      276.19      319.03      7.87 o
   1   9  -3       31.31       33.66      2.70 o
   3   9  -3      421.09      432.56      8.38 o
   5   9  -3      716.64      748.21     24.56 o
   7   9  -3        0.41        0.31      2.62 o
   9   9  -3      159.80      145.95     12.49 o
  11   9  -3      437.37      420.30     59.02 o
  13   9  -3       10.30       15.32     25.52 o
 -12  10  -3       76.25       69.07      9.84 o
 -10  10  -3       58.50       58.31      8.36 o
  -8  10  -3      182.77      169.75     10.63 o
  -6  10  -3       98.20       94.87      6.22 o
  -4  10  -3      326.58      327.47      9.35 o
  -2  10  -3      115.15      113.80      5.30 o
   0  10  -3       59.03       80.23      5.47 o
   2  10  -3      131.79      150.21      5.90 o
   4  10  -3      755.05      733.44     19.22 o
   6  10  -3       26.22       19.84      3.72 o
   8  10  -3      416.39      353.62     17.45 o
  10  10  -3       11.53       10.96     18.61 o
  12  10  -3      114.07      109.38     17.66 o
  14  10  -3       32.47       28.82     13.40 o
 -11  11  -3       41.72       39.39     13.27 o
  -9  11  -3       36.28       55.26      8.17 o
  -7  11  -3      157.41      143.96      9.90 o
  -5  11  -3     1071.93     1044.76     24.58 o
  -3  11  -3      209.55      217.74      7.58 o
  -1  11  -3      307.71      286.48      7.90 o
   1  11  -3      192.81      209.23      8.67 o
   3  11  -3      825.86      881.67     18.04 o
   5  11  -3      124.62      116.14      6.19 o
   7  11  -3       58.72       66.39     10.88 o
   9  11  -3      172.86      154.55     13.71 o
  11  11  -3      483.38      545.19     33.77 o
  13  11  -3      136.58      180.48     22.71 o
 -12  12  -3      181.82      183.07     17.87 o
 -10  12  -3       90.60       83.02     12.05 o
  -8  12  -3        3.30        7.68      5.54 o
  -6  12  -3      233.99      254.63     18.88 o
  -4  12  -3      262.48      271.19      9.31 o
  -2  12  -3       78.24       77.69      5.11 o
   0  12  -3     1867.16     1982.70     27.09 o
   2  12  -3      538.57      519.19     12.76 o
   4  12  -3      583.77      619.72     15.22 o
   6  12  -3     1320.49     1275.46     25.80 o
   8  12  -3      250.76      226.10     15.91 o
  10  12  -3      105.93       98.87     15.44 o
  12  12  -3       13.86        6.40     11.46 o
 -11  13  -3       54.48       43.73      8.99 o
  -9  13  -3       38.30       33.49      7.62 o
  -7  13  -3      446.58      431.91     17.77 o
  -5  13  -3      380.22      331.41     14.13 o
  -3  13  -3       22.46       24.26      3.73 o
  -1  13  -3       49.74       63.12      4.71 o
   1  13  -3      732.93      667.84     14.47 o
   3  13  -3       92.06       83.69      6.16 o
   5  13  -3     1378.74     1385.09     58.49 o
   7  13  -3      593.59      601.64     26.13 o
   9  13  -3       68.72       97.57     27.38 o
  11  13  -3       28.43       11.85     11.46 o
  13  13  -3       22.80       30.63     19.14 o
 -10  14  -3       11.21       19.11      7.53 o
  -8  14  -3       10.01       10.95      6.50 o
  -6  14  -3       71.76       62.85     10.21 o
  -4  14  -3      469.24      410.52     15.73 o
  -2  14  -3      383.93      372.12     14.17 o
   0  14  -3       74.04       62.70      8.83 o
   2  14  -3     2039.42     2127.57     36.79 o
   4  14  -3       72.83       85.23     11.64 o
   6  14  -3      228.00      188.97     17.28 o
   8  14  -3      393.47      376.48     26.83 o
  10  14  -3      208.73      182.14     21.05 o
  12  14  -3       95.00       98.63     24.99 o
  -9  15  -3        1.35       10.23      6.82 o
  -7  15  -3      392.01      403.50     18.32 o
  -5  15  -3      212.52      201.26     12.60 o
  -3  15  -3      324.33      292.73     13.72 o
  -1  15  -3        4.22       -0.03      4.01 o
   1  15  -3      713.17      696.37     21.93 o
   3  15  -3     1634.38     1575.72     95.45 o
   5  15  -3      103.45      131.04     14.91 o
   7  15  -3      166.58      190.36     26.59 o
   9  15  -3      283.76      296.53     31.64 o
  11  15  -3       41.10       34.10     14.62 o
 -10  16  -3      112.73      127.44     21.01 o
  -8  16  -3       31.35       19.96      8.58 o
  -6  16  -3      371.33      389.71     23.42 o
  -4  16  -3      136.69      124.43     11.74 o
  -2  16  -3      306.31      338.73     17.05 o
   0  16  -3       20.55       -0.35      9.07 o
   2  16  -3      158.29      170.74     13.26 o
   4  16  -3     1638.52     1629.24     46.78 o
   6  16  -3       40.41       53.71     17.02 o
   8  16  -3      245.46      228.65     30.84 o
  10  16  -3       28.16       22.97     12.87 o
  12  16  -3       56.78       62.42     17.25 o
  -9  17  -3       29.85       26.75      8.82 o
  -7  17  -3       53.10       24.08      9.49 o
  -5  17  -3      104.03       88.13     10.72 o
  -3  17  -3       31.29       24.71      8.29 o
  -1  17  -3       55.09       55.52      7.44 o
   1  17  -3       82.60       73.93     10.08 o
   3  17  -3      166.06      153.34     16.12 o
   5  17  -3      454.65      437.62     32.97 o
   7  17  -3      204.65      214.82     29.25 o
   9  17  -3        9.73       -1.11     10.35 o
  11  17  -3      234.79      283.95     68.06 o
  -8  18  -3      209.38      232.50     17.68 o
  -6  18  -3       30.94       25.64      8.05 o
  -4  18  -3       39.88       41.34      8.76 o
  -2  18  -3       35.92       31.08      8.01 o
   0  18  -3      547.71      522.80     21.86 o
   2  18  -3       11.71       10.06      7.13 o
   4  18  -3      713.47      679.57     40.41 o
   6  18  -3      420.85      406.25     38.29 o
   8  18  -3       38.83       22.33     16.48 o
  10  18  -3      355.80      455.70     52.64 o
  -7  19  -3       73.93       69.24     10.92 o
  -5  19  -3       22.05       34.02      8.53 o
  -3  19  -3      160.40      131.99     13.08 o
  -1  19  -3      606.51      620.81     33.40 o
   1  19  -3       33.76       42.45     17.02 o
   3  19  -3      220.94      174.94     23.93 o
   5  19  -3      393.17      361.59     35.63 o
   7  19  -3       11.05       17.02     17.02 o
   9  19  -3       87.58      123.75     34.30 o
  -6  20  -3      193.21      196.21     23.40 o
  -4  20  -3       10.91       17.48      8.04 o
  -2  20  -3        8.22        9.56      7.07 o
   0  20  -3       21.56       25.27     10.32 o
   2  20  -3      251.25      241.85     21.19 o
   4  20  -3      163.85      228.12     29.25 o
   6  20  -3      161.53      201.53     29.25 o
   8  20  -3      120.27       68.06     22.33 o
  -5  21  -3       81.33       92.52     18.61 o
  -3  21  -3       26.90       28.32      9.92 o
  -1  21  -3       53.09       27.81     11.70 o
   1  21  -3      109.59      122.30     22.33 o
   3  21  -3       89.55      109.54     21.80 o
   5  21  -3        8.18        4.25     13.83 o
   7  21  -3       10.47       12.76     14.89 o
  -4  22  -3        6.19       21.27     12.76 o
  -2  22  -3       24.76       30.84     14.89 o
   0  22  -3       43.70       96.25     19.67 o
   2  22  -3       73.80       78.70     20.74 o
   4  22  -3        1.98       -5.32     13.29 o
   6  22  -3       20.35        3.19     16.48 o
  -3  23  -3       27.34       26.06     14.89 o
  -1  23  -3       33.85       14.36     13.29 o
   1  23  -3       70.19       82.95     20.74 o
   3  23  -3       65.26       51.05     18.61 o
 -14   0  -2       66.67       72.32     12.23 o
 -12   0  -2     1729.52     1770.17     53.17 o
 -10   0  -2     1804.07     1912.16     40.09 o
  -8   0  -2      287.05      302.47     11.87 o
  -6   0  -2      756.35      735.26     21.00 o
  -4   0  -2     1510.59     1332.16     18.50 o
  -2   0  -2     4017.82     4122.99     47.67 o
   0   0  -2    50304.50    50209.81   1141.12 o
   2   0  -2     2372.46     2217.58     40.42 o
   4   0  -2      174.40      204.55      4.86 o
   6   0  -2     1649.62     1899.03     25.88 o
   8   0  -2      511.63      509.32     15.07 o
  10   0  -2     3726.67     3509.90     57.98 o
  12   0  -2      434.20      384.79     26.29 o
  14   0  -2      149.51      131.56     17.62 o
  16   0  -2       26.73       42.42     14.61 o
 -13   1  -2      115.00      113.77      9.96 o
 -11   1  -2        9.20       10.31      3.72 o
  -9   1  -2       37.97       36.62      3.93 o
  -7   1  -2      529.92      525.14     10.17 o
  -5   1  -2      542.29      616.13      8.19 o
  -3   1  -2      578.67      626.05      8.38 o
  -1   1  -2    25763.67    25122.06    245.24 o
   1   1  -2     2997.01     3201.68     55.83 o
   3   1  -2      836.62      919.42      9.11 o
   5   1  -2     2860.41     2765.97     27.09 o
   7   1  -2      248.01      235.14      5.51 o
   9   1  -2     2216.27     2191.29     25.02 o
  11   1  -2      218.88      209.41      9.41 o
  13   1  -2      380.05      315.62     19.11 o
  15   1  -2       21.74       26.58      8.48 o
 -14   2  -2       74.55       85.34     10.37 o
 -12   2  -2      519.53      540.65     17.48 o
 -10   2  -2      312.67      335.04     12.28 o
  -8   2  -2      518.19      554.71     11.17 o
  -6   2  -2     1477.38     1497.77     17.09 o
  -4   2  -2       37.36       35.63      2.84 o
  -2   2  -2     3828.70     3807.65     35.63 o
   0   2  -2     5992.33     6119.02     78.00 o
   2   2  -2     3062.97     2911.73     31.68 o
   4   2  -2     1035.42     1069.74     12.79 o
   6   2  -2     1277.74     1448.47     15.17 o
   8   2  -2        4.46        2.82      1.95 o
  10   2  -2     1500.69     1421.43     19.17 o
  12   2  -2       91.86       85.20      9.68 o
  14   2  -2       64.97       45.46      9.44 o
 -13   3  -2       17.52       15.95      5.26 o
 -11   3  -2     1635.55     1795.97     45.67 o
  -9   3  -2      716.03      685.75     28.59 o
  -7   3  -2      453.23      451.95      8.86 o
  -5   3  -2     1611.56     1529.50     16.74 o
  -3   3  -2     3636.98     3797.33     34.51 o
  -1   3  -2    29758.71    29618.32    376.57 o
   1   3  -2     2301.81     2407.15     33.49 o
   3   3  -2      177.24      180.33      3.87 o
   5   3  -2     2156.22     2253.62     26.76 o
   7   3  -2      136.56      144.48      4.64 o
   9   3  -2      572.32      530.65     11.73 o
  11   3  -2      274.87      236.68      9.67 o
  13   3  -2       29.17       22.57      8.60 o
  15   3  -2       35.46       47.84     11.15 o
 -14   4  -2        3.26        1.60      5.26 o
 -12   4  -2      167.89      195.95     10.68 o
 -10   4  -2      525.45      515.40     11.96 o
  -8   4  -2       88.14       85.40      4.80 o
  -6   4  -2      192.97      192.23      5.10 o
  -4   4  -2     1552.00     1489.14     29.20 o
  -2   4  -2      351.37      374.26      5.18 o
   0   4  -2      459.10      476.32      8.19 o
   2   4  -2       42.35       43.87      4.14 o
   4   4  -2     4274.01     4513.46     36.57 o
   6   4  -2      123.90      119.50      6.72 o
   8   4  -2       19.86       15.27      2.62 o
  10   4  -2      693.59      685.49     17.17 o
  12   4  -2       59.74       58.00      9.99 o
  14   4  -2       59.56       57.53     11.05 o
 -13   5  -2        8.14        6.91      4.85 o
 -11   5  -2      481.78      472.14     17.67 o
  -9   5  -2      720.93      719.43     15.69 o
  -7   5  -2       40.44       34.98      3.27 o
  -5   5  -2      473.95      467.20      7.46 o
  -3   5  -2     1271.22     1233.07     18.31 o
  -1   5  -2      444.20      507.79      6.31 o
   1   5  -2     1462.23     1560.57     15.86 o
   3   5  -2      658.39      682.34      8.71 o
   5   5  -2      941.68      967.24     20.68 o
   7   5  -2      340.92      302.74      6.93 o
   9   5  -2      515.49      540.93     12.72 o
  11   5  -2      897.07      803.17     20.91 o
  13   5  -2       75.22       96.49     17.87 o
  15   5  -2      159.77      210.73     22.27 o
 -14   6  -2       91.67       87.28      9.29 o
 -12   6  -2       43.10       41.63      6.61 o
 -10   6  -2      641.49      643.95     14.03 o
  -8   6  -2      771.49      686.05     12.41 o
  -6   6  -2     2201.83     2265.30     23.93 o
  -4   6  -2     1206.81     1313.65     14.65 o
  -2   6  -2     2868.82     2912.34     26.08 o
   0   6  -2     3366.78     3327.80     30.01 o
   2   6  -2      897.48      868.86     14.82 o
   4   6  -2    12196.11    12956.09    129.78 o
   6   6  -2       63.36       60.79      3.86 o
   8   6  -2        0.01       -1.26      2.03 o
  10   6  -2     1981.16     1862.14     28.77 o
  12   6  -2      162.97      139.77     13.30 o
  14   6  -2      103.86      127.45     27.99 o
 -13   7  -2       39.58       50.10      9.12 o
 -11   7  -2      427.95      433.05     12.46 o
  -9   7  -2      580.49      583.46     11.74 o
  -7   7  -2     1218.45     1241.43     17.69 o
  -5   7  -2     1117.28     1095.57     13.39 o
  -3   7  -2     6014.13     5957.95     64.16 o
  -1   7  -2     3849.97     3984.51     39.77 o
   1   7  -2     1141.36     1124.60     13.31 o
   3   7  -2      898.92      865.71     16.38 o
   5   7  -2      973.25      990.06     22.87 o
   7   7  -2      174.92      173.55      5.40 o
   9   7  -2      421.77      375.69     13.58 o
  11   7  -2      759.70      706.14     19.70 o
  13   7  -2       37.89       39.40     11.29 o
  15   7  -2      485.79      581.13     39.67 o
 -14   8  -2       63.39       71.22      8.17 o
 -12   8  -2       44.43       39.12      5.44 o
 -10   8  -2      177.88      166.27      7.89 o
  -8   8  -2       78.84       80.44      4.87 o
  -6   8  -2      519.79      515.35      8.68 o
  -4   8  -2      975.08     1048.86     12.64 o
  -2   8  -2     3053.81     3152.37     43.62 o
   0   8  -2     1006.22     1079.93     17.21 o
   2   8  -2       37.76       32.75      3.49 o
   4   8  -2     1126.26     1054.29     36.84 o
   6   8  -2       95.41       73.98      4.94 o
   8   8  -2       21.97       15.97      3.29 o
  10   8  -2      328.95      241.77     12.53 o
  12   8  -2       27.36       30.19     12.19 o
  14   8  -2       49.71       56.48     20.71 o
 -13   9  -2       25.07       31.08      6.16 o
 -11   9  -2      156.67      178.09     11.51 o
  -9   9  -2      609.05      580.90     13.39 o
  -7   9  -2      145.87      127.02      5.90 o
  -5   9  -2       46.47       41.52      2.81 o
  -3   9  -2     2271.93     2281.34     41.57 o
  -1   9  -2      109.67      139.69      8.37 o
   1   9  -2      381.40      388.17     10.18 o
   3   9  -2      850.08      852.07     18.12 o
   5   9  -2       98.78       97.00      3.95 o
   7   9  -2      515.42      522.46     12.69 o
   9   9  -2      241.89      197.85      8.43 o
  11   9  -2       34.00       39.78      6.78 o
  13   9  -2       12.40        0.73      6.72 o
 -12  10  -2       21.59       10.36      6.45 o
 -10  10  -2      111.10      110.91      7.26 o
  -8  10  -2      188.24      202.55      8.48 o
  -6  10  -2     1275.90     1225.99     15.86 o
  -4  10  -2      140.09      168.32      6.03 o
  -2  10  -2      492.86      558.46     29.80 o
   0  10  -2      275.89      242.82      9.11 o
   2  10  -2      119.93      122.32      6.17 o
   4  10  -2      368.49      376.43     17.10 o
   6  10  -2      164.84      153.07      6.17 o
   8  10  -2      406.22      397.35     10.55 o
  10  10  -2      256.04      249.24     12.28 o
  12  10  -2       94.47      105.92     11.46 o
  14  10  -2       89.38       82.61     19.13 o
 -13  11  -2      120.21      134.37     23.78 o
 -11  11  -2       64.31       65.82      6.50 o
  -9  11  -2       49.43       40.64      7.32 o
  -7  11  -2      267.64      319.86     11.46 o
  -5  11  -2      632.56      644.62     10.58 o
  -3  11  -2       52.64       53.26      3.21 o
  -1  11  -2       46.66       44.38      7.70 o
   1  11  -2      143.94      149.83     11.87 o
   3  11  -2       66.68       74.02     13.56 o
   5  11  -2      662.57      668.60     13.91 o
   7  11  -2      209.39      201.10     10.52 o
   9  11  -2        2.72        7.35      4.37 o
  11  11  -2      672.01      698.88     32.42 o
  13  11  -2       39.59       51.14     16.48 o
 -12  12  -2      223.03      259.18     27.88 o
 -10  12  -2       29.91       46.82      5.47 o
  -8  12  -2       58.39       68.33      6.14 o
  -6  12  -2      457.66      437.01     10.74 o
  -4  12  -2      130.67      127.06      4.36 o
  -2  12  -2      328.01      326.50      5.90 o
   0  12  -2       38.60       41.51      6.15 o
   2  12  -2      262.81      251.39     15.33 o
   4  12  -2       23.29        6.28      6.91 o
   6  12  -2      971.43      943.27     33.76 o
   8  12  -2       79.49       80.67      7.14 o
  10  12  -2      328.84      350.79     21.95 o
  12  12  -2      255.24      247.99     26.08 o
  14  12  -2      189.01      251.79     28.61 o
 -11  13  -2       49.73       38.43      5.72 o
  -9  13  -2        5.89        6.10      3.44 o
  -7  13  -2       30.80       32.39      5.00 o
  -5  13  -2      332.21      328.27      8.35 o
  -3  13  -2       72.24       73.82      4.40 o
  -1  13  -2      432.24      420.39     20.22 o
   1  13  -2      322.18      316.33     29.25 o
   3  13  -2      583.06      556.21     33.77 o
   5  13  -2     1019.88      984.78     22.57 o
   7  13  -2     1159.66     1151.41     24.47 o
   9  13  -2      189.30      181.29     10.02 o
  11  13  -2      161.29      171.50     21.94 o
  13  13  -2      252.93      295.81     36.96 o
 -12  14  -2       26.21       43.38     11.74 o
 -10  14  -2       43.72       49.41      5.82 o
  -8  14  -2        4.98       -1.10      3.16 o
  -6  14  -2     1053.23     1008.82     18.64 o
  -4  14  -2      191.20      195.92      8.08 o
  -2  14  -2       46.90       61.82      4.69 o
   0  14  -2      876.23      858.39     31.73 o
   2  14  -2      214.74      183.16     30.27 o
   4  14  -2     1826.91     1899.97     34.71 o
   6  14  -2     3056.83     3037.37     99.97 o
   8  14  -2       55.81       68.00      7.01 o
  10  14  -2       47.30       44.58     13.15 o
  12  14  -2      499.76      530.94     49.45 o
 -11  15  -2       13.71       50.53     27.38 o
  -9  15  -2      133.98      158.84      8.57 o
  -7  15  -2      486.80      534.03     15.89 o
  -5  15  -2      708.46      691.24     20.21 o
  -3  15  -2       28.23       19.45      2.84 o
  -1  15  -2      367.29      385.82     12.52 o
   1  15  -2      964.89      925.48     21.55 o
   3  15  -2      120.64      113.76      8.36 o
   5  15  -2     3184.74     3179.27    161.12 o
   7  15  -2      465.30      444.94     26.03 o
   9  15  -2      237.00      235.71     18.44 o
  11  15  -2       66.93       77.33     22.07 o
 -10  16  -2       21.41       10.60      7.57 o
  -8  16  -2      268.51      295.43     23.49 o
  -6  16  -2      211.04      210.39      8.69 o
  -4  16  -2      154.34      125.66      6.23 o
  -2  16  -2      137.28      136.21      6.28 o
   0  16  -2      109.01       86.17      6.94 o
   2  16  -2      569.64      568.08     16.51 o
   4  16  -2      292.87      337.93     22.79 o
   6  16  -2      164.62      170.21     18.16 o
   8  16  -2       20.02        6.09      9.04 o
  10  16  -2        8.86       10.46     12.34 o
  12  16  -2       77.85       65.77     17.83 o
  -9  17  -2       14.03       24.37      8.14 o
  -7  17  -2      195.15      223.24      9.10 o
  -5  17  -2      511.84      454.86     14.06 o
  -3  17  -2      296.95      266.73     16.84 o
  -1  17  -2      313.24      302.31     19.87 o
   1  17  -2      227.16      206.16     14.93 o
   3  17  -2     1473.34     1439.20     43.53 o
   5  17  -2      126.78      110.82     15.29 o
   7  17  -2       94.52       79.00     24.46 o
   9  17  -2      235.32      256.31     25.59 o
  11  17  -2       30.76       50.53     16.15 o
  -8  18  -2       15.33        2.93      7.15 o
  -6  18  -2      312.36      345.00     16.70 o
  -4  18  -2      172.37      151.24      7.15 o
  -2  18  -2      161.16      141.93     13.27 o
   0  18  -2      222.45      213.06     15.77 o
   2  18  -2      545.26      560.68     26.19 o
   4  18  -2      888.52      888.09     34.97 o
   6  18  -2      130.66      124.20     16.53 o
   8  18  -2      115.44      108.48     24.46 o
  10  18  -2      135.97      136.22     21.27 o
  -9  19  -2       76.87       81.63     13.35 o
  -7  19  -2       18.68       35.92      9.02 o
  -5  19  -2      126.81      116.38     11.28 o
  -3  19  -2      142.52      123.10     11.51 o
  -1  19  -2      483.29      473.39     22.35 o
   1  19  -2       68.62       62.46     11.72 o
   3  19  -2      534.85      616.51     34.56 o
   5  19  -2      395.81      451.50     29.68 o
   7  19  -2       52.99       95.18     23.93 o
   9  19  -2      212.37      238.22     36.16 o
  -8  20  -2       52.61       67.02     11.74 o
  -6  20  -2       24.82       29.16      8.60 o
  -4  20  -2      147.84      171.42     13.47 o
  -2  20  -2       68.79       76.46     11.61 o
   0  20  -2       61.41       41.22      9.42 o
   2  20  -2      300.75      313.56     20.50 o
   4  20  -2      489.92      452.04     27.85 o
   6  20  -2       24.54       59.02     19.14 o
   8  20  -2       44.94       81.89     23.40 o
  -7  21  -2       20.05       43.51     17.28 o
  -5  21  -2      210.84      246.90     18.63 o
  -3  21  -2        2.48       -1.49      6.37 o
  -1  21  -2       86.09       76.24     12.30 o
   1  21  -2       47.61       25.56     10.27 o
   3  21  -2       39.88       38.82     16.48 o
   5  21  -2      109.57       62.21     19.67 o
   7  21  -2       12.75        0.00     16.48 o
  -6  22  -2      253.72      300.97     26.20 o
  -4  22  -2        9.41        6.74     10.13 o
  -2  22  -2       47.65       16.61     11.20 o
   0  22  -2      156.77      142.10     18.76 o
   2  22  -2       21.09       16.79     11.49 o
   4  22  -2      169.96      216.95     29.78 o
   6  22  -2       27.36       17.55     15.95 o
  -3  23  -2       10.04       12.76     10.94 o
  -1  23  -2       44.06       66.40     15.04 o
   1  23  -2       37.70       45.03     13.57 o
   3  23  -2       10.26        9.33     11.49 o
   5  23  -2       92.90      116.98     25.52 o
  -2  24  -2        6.80       -7.98     12.23 o
   0  24  -2       62.37       74.98     19.67 o
   2  24  -2       65.87      106.35     22.86 o
 -15   1  -1       18.27       19.41      6.39 o
 -13   1  -1       75.45       67.63     11.43 o
 -11   1  -1      779.58      794.32     16.16 o
  -9   1  -1        4.13        5.26      2.66 o
  -7   1  -1      635.98      615.36     10.94 o
  -5   1  -1      861.82      790.87      9.01 o
  -3   1  -1     1051.24      974.74      8.34 o
  -1   1  -1      607.03      608.27      6.22 o
   1   1  -1     3615.59     3419.63     38.71 o
   3   1  -1     1315.41     1294.34     10.89 o
   5   1  -1      719.51      748.15      9.22 o
   7   1  -1      189.59      196.22      5.40 o
   9   1  -1      144.48      133.08      5.25 o
  11   1  -1      140.87      148.66      7.10 o
  13   1  -1       90.84       82.90     11.07 o
  15   1  -1       41.63       39.03     10.03 o
 -14   2  -1      102.77       95.86      9.75 o
 -12   2  -1       33.06       36.08      4.76 o
 -10   2  -1      334.88      349.67     10.88 o
  -8   2  -1       30.68       32.44      3.57 o
  -6   2  -1      100.68      112.79      4.45 o
  -4   2  -1     1945.72     2047.81     17.63 o
  -2   2  -1     1118.55     1103.69     10.33 o
   0   2  -1     3892.18     3595.38     40.68 o
   2   2  -1     1145.66     1071.30     11.39 o
   4   2  -1      196.03      200.57      3.75 o
   6   2  -1     1750.75     1847.07     20.28 o
   8   2  -1       31.21       35.18      2.87 o
  10   2  -1      856.01      793.72     13.42 o
  12   2  -1      110.72      103.24      7.59 o
  14   2  -1       96.49       99.46     12.08 o
 -15   3  -1       91.05       95.53     10.45 o
 -13   3  -1      112.65      109.47      8.48 o
 -11   3  -1     1184.84     1204.31     21.01 o
  -9   3  -1      242.38      230.26      8.88 o
  -7   3  -1     1083.15     1050.72     15.11 o
  -5   3  -1     2153.28     2243.99     22.80 o
  -3   3  -1     1400.33     1345.07     11.78 o
  -1   3  -1    52511.88    51096.34    419.42 o
   1   3  -1     8776.75     8622.91     74.78 o
   3   3  -1      631.82      642.41      6.61 o
   5   3  -1     8534.04     8659.48     66.41 o
   7   3  -1      389.66      454.21     12.48 o
   9   3  -1      757.08      778.23     13.35 o
  11   3  -1      278.18      263.29      9.18 o
  13   3  -1      254.95      273.70     17.81 o
  15   3  -1       70.08       76.14     13.98 o
 -14   4  -1       19.96       22.94      6.03 o
 -12   4  -1       32.54       32.52      4.73 o
 -10   4  -1      607.44      613.71     13.35 o
  -8   4  -1     1443.45     1376.40     19.03 o
  -6   4  -1     1143.28     1155.36     15.96 o
  -4   4  -1     1118.04     1133.04     11.47 o
  -2   4  -1    28598.03    28070.97    191.95 o
   0   4  -1     5947.12     5595.18     55.94 o
   2   4  -1     2620.19     2501.88     22.86 o
   4   4  -1     2237.00     2252.89     19.25 o
   6   4  -1     1375.73     1563.35     30.68 o
   8   4  -1       60.33       51.20      4.85 o
  10   4  -1       89.57       99.06      6.15 o
  12   4  -1        8.43        8.65      4.70 o
  14   4  -1       35.82       17.44      9.74 o
 -15   5  -1       30.74       24.87      6.55 o
 -13   5  -1       40.76       57.84      7.48 o
 -11   5  -1       14.34       16.28      4.01 o
  -9   5  -1      384.60      394.33     12.09 o
  -7   5  -1      220.65      212.78      5.80 o
  -5   5  -1     1571.34     1653.14     20.03 o
  -3   5  -1     1535.41     1431.77     13.27 o
  -1   5  -1    13525.81    13053.45    104.72 o
   1   5  -1      261.54      263.25      4.84 o
   3   5  -1      100.06       91.45      2.89 o
   5   5  -1     6301.22     6519.58     54.44 o
   7   5  -1      532.09      472.74     11.14 o
   9   5  -1      171.04      149.58      8.58 o
  11   5  -1      208.20      209.44     10.70 o
  13   5  -1        3.86        3.02      8.63 o
  15   5  -1      318.88      368.95     36.74 o
 -14   6  -1        3.16        0.16      5.02 o
 -12   6  -1      122.28      111.18      8.83 o
 -10   6  -1      756.21      753.52     13.12 o
  -8   6  -1     1117.57     1119.02     17.07 o
  -6   6  -1      190.42      185.16      5.86 o
  -4   6  -1      767.65      846.96     10.99 o
  -2   6  -1     3714.98     3655.78     30.75 o
   0   6  -1      128.76      140.20      4.41 o
   2   6  -1      506.77      470.94      6.41 o
   4   6  -1     1653.00     1635.90     17.50 o
   6   6  -1      141.78      135.91      6.46 o
   8   6  -1      212.69      225.06      8.63 o
  10   6  -1      380.27      388.04     12.73 o
  12   6  -1      292.90      295.59     16.37 o
  14   6  -1       19.54       19.81     10.15 o
 -13   7  -1       53.12       46.12      6.97 o
 -11   7  -1      294.35      301.70      9.37 o
  -9   7  -1     1059.32     1101.53     17.57 o
  -7   7  -1       92.11       70.14      5.52 o
  -5   7  -1      256.67      271.80      6.77 o
  -3   7  -1     1313.16     1319.40     13.89 o
  -1   7  -1      841.52      916.50      9.81 o
   1   7  -1     1077.16     1060.78     11.46 o
   3   7  -1       43.97       35.65      2.43 o
   5   7  -1      553.48      567.99     12.51 o
   7   7  -1       31.59       24.57      3.60 o
   9   7  -1      389.15      356.14     11.47 o
  11   7  -1      111.95      111.42      8.35 o
  13   7  -1       21.87       26.16      9.69 o
  15   7  -1      166.70      151.77     17.55 o
 -14   8  -1       56.63       71.70     12.89 o
 -12   8  -1       47.02       38.76      9.90 o
 -10   8  -1      237.70      241.98      8.57 o
  -8   8  -1      640.14      600.23     11.97 o
  -6   8  -1      580.01      604.05     14.35 o
  -4   8  -1       28.79       32.00      4.10 o
  -2   8  -1     1412.42     1470.52     15.80 o
   0   8  -1      488.21      523.69      7.09 o
   2   8  -1     1432.37     1365.86     22.35 o
   4   8  -1      163.46      162.55      5.76 o
   6   8  -1      192.27      220.19     10.07 o
   8   8  -1     1121.13     1051.38     19.48 o
  10   8  -1      124.00      112.70     11.22 o
  12   8  -1      372.84      335.23     17.64 o
  14   8  -1      217.35      211.43     19.27 o
 -13   9  -1      123.47      125.31     10.48 o
 -11   9  -1      713.74      737.97     16.69 o
  -9   9  -1     1184.47     1195.30     23.46 o
  -7   9  -1      787.96      794.65     13.84 o
  -5   9  -1      452.33      412.69      8.84 o
  -3   9  -1     1904.77     1919.58     25.12 o
  -1   9  -1     3041.90     3123.08     29.66 o
   1   9  -1     5553.52     5842.66     54.88 o
   3   9  -1      431.29      417.84      8.07 o
   5   9  -1     1347.92     1432.27     22.91 o
   7   9  -1     1934.06     1903.97     44.91 o
   9   9  -1      979.14      939.81     22.26 o
  11   9  -1     1705.93     1611.02     34.19 o
  13   9  -1      216.76      198.03     18.22 o
 -14  10  -1       26.50       28.99     12.97 o
 -12  10  -1      184.47      168.54     10.57 o
 -10  10  -1      104.03      106.34      6.55 o
  -8  10  -1      927.51      906.76     17.28 o
  -6  10  -1      139.02      122.35      5.71 o
  -4  10  -1      183.40      176.62      5.98 o
  -2  10  -1      594.33      658.45     11.90 o
   0  10  -1     2801.34     3140.40     34.87 o
   2  10  -1      560.15      513.45      9.19 o
   4  10  -1       86.69       62.76      4.91 o
   6  10  -1     1383.51     1370.21     29.78 o
   8  10  -1     1106.49     1036.95     31.32 o
  10  10  -1       66.53       42.38      5.59 o
  12  10  -1      756.17      699.98     22.76 o
  14  10  -1       53.62       59.36     12.99 o
 -13  11  -1      217.87      216.25     13.57 o
 -11  11  -1       61.90       82.21     11.10 o
  -9  11  -1       22.13       20.44      3.77 o
  -7  11  -1      137.73      135.04      6.56 o
  -5  11  -1      643.50      650.88     12.07 o
  -3  11  -1       43.98       51.76      4.09 o
  -1  11  -1      326.27      339.26      8.27 o
   1  11  -1      969.24      936.48     16.95 o
   3  11  -1      306.49      298.57      8.76 o
   5  11  -1     1479.05     1496.23     24.53 o
   7  11  -1     1479.94     1429.70     25.55 o
   9  11  -1        9.77        6.34      3.95 o
  11  11  -1       62.87       72.18      9.29 o
  13  11  -1       17.41       27.71     10.47 o
 -12  12  -1      354.40      444.19     27.49 o
 -10  12  -1       22.04       24.50      4.75 o
  -8  12  -1      207.59      205.16      8.47 o
  -6  12  -1     2215.22     2236.06     28.47 o
  -4  12  -1      901.36      866.29     14.52 o
  -2  12  -1      240.37      226.91      7.75 o
   0  12  -1      877.29      952.61     16.95 o
   2  12  -1      600.90      625.28     18.80 o
   4  12  -1      188.50      175.66     12.05 o
   6  12  -1     1963.34     1863.14     29.98 o
   8  12  -1      466.88      434.77     12.88 o
  10  12  -1       97.10       92.23      9.80 o
  12  12  -1      217.59      216.22     18.07 o
  14  12  -1      119.23      159.21     17.13 o
 -13  13  -1        9.22        9.78      5.87 o
 -11  13  -1        8.07        5.60      4.44 o
  -9  13  -1       41.21       47.02      5.50 o
  -7  13  -1        8.68        8.57      3.13 o
  -5  13  -1      392.20      379.91     10.70 o
  -3  13  -1      155.63      171.86      7.45 o
  -1  13  -1      134.63      145.70      6.48 o
   1  13  -1       27.93       18.55      3.09 o
   3  13  -1       14.42       13.38      3.27 o
   5  13  -1     1282.84     1274.64     36.00 o
   7  13  -1       74.16       79.95      6.79 o
   9  13  -1       84.16       70.37      8.92 o
  11  13  -1       29.71       25.85      7.76 o
  13  13  -1       36.73       29.69     10.43 o
 -12  14  -1      181.26      249.64     22.75 o
 -10  14  -1       18.48       24.74      5.35 o
  -8  14  -1       11.43       10.81      4.07 o
  -6  14  -1       57.00       59.05      4.97 o
  -4  14  -1      417.79      377.30     10.43 o
  -2  14  -1       19.82       14.41      4.35 o
   0  14  -1        5.42       13.59      3.33 o
   2  14  -1      137.66      160.68      7.50 o
   4  14  -1       17.01       26.49      4.37 o
   6  14  -1       37.30       34.84      5.00 o
   8  14  -1      212.61      205.83     14.20 o
  10  14  -1       40.34       34.29      7.83 o
  12  14  -1      104.09       85.71     12.61 o
 -11  15  -1       56.37       47.61     12.35 o
  -9  15  -1        8.31       13.53      4.31 o
  -7  15  -1      344.70      332.93     12.22 o
  -5  15  -1      207.65      202.93     11.77 o
  -3  15  -1       23.04       10.08      3.30 o
  -1  15  -1      103.91       95.55      7.62 o
   1  15  -1       61.22       57.17      6.06 o
   3  15  -1     1147.13     1177.79     21.73 o
   5  15  -1      321.02      321.75     11.40 o
   7  15  -1      202.99      202.24     15.96 o
   9  15  -1       50.20       56.04      8.38 o
  11  15  -1       17.36       22.81      8.99 o
 -10  16  -1      196.15      240.41     16.17 o
  -8  16  -1       81.07       77.57      6.89 o
  -6  16  -1      229.33      252.18     10.65 o
  -4  16  -1      226.62      208.56      8.62 o
  -2  16  -1      109.12      112.18      6.76 o
   0  16  -1      491.00      489.96     12.01 o
   2  16  -1      205.18      211.64      7.68 o
   4  16  -1     1794.75     1848.30     30.64 o
   6  16  -1      258.43      294.33     15.04 o
   8  16  -1        3.15       -1.47      5.80 o
  10  16  -1       33.58       36.83      8.44 o
  12  16  -1      412.95      449.85     23.33 o
 -11  17  -1       24.38       22.12      6.73 o
  -9  17  -1       79.70       83.54     11.27 o
  -7  17  -1       11.54       11.20      4.24 o
  -5  17  -1      112.73      111.47      7.72 o
  -3  17  -1       78.07       78.09      6.16 o
  -1  17  -1       32.53       30.88      5.21 o
   1  17  -1       44.46       38.04      5.13 o
   3  17  -1       27.79       18.47      4.36 o
   5  17  -1      573.39      565.80     19.34 o
   7  17  -1      172.29      157.84     21.16 o
   9  17  -1      140.79      169.93     16.65 o
  11  17  -1      164.66      196.16     28.69 o
 -10  18  -1       49.36       49.60      7.96 o
  -8  18  -1       37.28       19.98      5.66 o
  -6  18  -1       90.43       91.17      8.96 o
  -4  18  -1      101.01      119.73      8.89 o
  -2  18  -1       62.28       56.58      7.75 o
   0  18  -1      253.92      249.40     17.81 o
   2  18  -1       11.32        6.30      5.06 o
   4  18  -1       67.20       68.15      9.17 o
   6  18  -1       90.62       92.21     10.01 o
   8  18  -1       51.96       62.18      9.41 o
  10  18  -1      153.95      176.02     15.13 o
  -9  19  -1       14.85       11.91      5.45 o
  -7  19  -1       42.47       50.21      6.21 o
  -5  19  -1      235.15      250.25     12.58 o
  -3  19  -1       10.55       11.83      4.80 o
  -1  19  -1      248.56      232.33     11.49 o
   1  19  -1      124.16      119.90     10.18 o
   3  19  -1       12.37        8.29      5.88 o
   5  19  -1       95.32       95.15     13.29 o
   7  19  -1        9.92       -1.87      6.25 o
   9  19  -1      130.91      178.69     16.49 o
  -8  20  -1       70.24       69.76     10.28 o
  -6  20  -1       58.05       62.96      6.85 o
  -4  20  -1       77.90       62.64      7.65 o
  -2  20  -1      166.02      146.69     10.35 o
   0  20  -1       31.72       22.57      5.83 o
   2  20  -1      121.36      119.06     10.89 o
   4  20  -1      205.44      227.04     13.35 o
   6  20  -1       44.38       40.61      8.02 o
   8  20  -1       28.83       17.40     10.90 o
  -7  21  -1        3.27       -1.83      4.69 o
  -5  21  -1        5.12        0.93      4.32 o
  -3  21  -1       88.75       77.64      8.11 o
  -1  21  -1      133.03      141.95     10.75 o
   1  21  -1      171.43      159.16     11.09 o
   3  21  -1      141.09      177.14     15.27 o
   5  21  -1      236.22      261.97     12.08 o
   7  21  -1       11.63        9.12     13.56 o
  -6  22  -1       97.93       83.29      8.36 o
  -4  22  -1      115.52      109.82     12.82 o
  -2  22  -1      143.43      139.24     10.23 o
   0  22  -1      152.06      145.31     10.55 o
   2  22  -1       80.70       84.45      9.74 o
   4  22  -1      623.57      656.20     25.69 o
   6  22  -1       89.69       84.02     22.33 o
  -5  23  -1      303.53      319.09     26.81 o
  -3  23  -1       53.28       42.60      7.28 o
  -1  23  -1       19.89       14.05      9.06 o
   1  23  -1       76.93      103.76      9.59 o
   3  23  -1      120.31      106.11     17.94 o
   5  23  -1      163.10      173.35     29.78 o
  -2  24  -1       49.01       58.99     14.90 o
   0  24  -1      132.45      164.59     21.63 o
   2  24  -1       42.35       24.93     13.29 o
   4  24  -1       43.48       27.65     17.02 o
 -14   0   0      140.98      126.47     12.59 o
 -12   0   0      325.72      318.13     14.68 o
 -10   0   0     4323.24     4190.58     67.45 o
  -8   0   0      178.14      199.06     15.75 o
  -6   0   0    10814.81    10737.67    122.65 o
  -4   0   0     2582.08     2466.23     31.57 o
  -2   0   0     5381.62     5101.33     47.29 o
   2   0   0     5387.22     5134.77     43.90 o
   4   0   0     2588.46     2508.40     28.89 o
   6   0   0    10815.37    10749.55    110.82 o
   8   0   0      179.31      207.90      8.52 o
  10   0   0     4326.97     4241.38     59.29 o
  12   0   0      324.55      298.73     27.67 o
  14   0   0      140.58       91.99     18.32 o
 -15   1   0       30.39       38.61      7.11 o
 -13   1   0        3.27       -2.46      3.37 o
 -11   1   0     1298.37     1268.65     26.53 o
  -9   1   0     1044.22     1042.85     16.85 o
  -7   1   0     3282.59     3341.08     37.21 o
  -5   1   0     3140.07     3011.11     27.05 o
  -3   1   0     4203.60     3917.81     25.76 o
   3   1   0     4201.27     3898.65     25.90 o
   5   1   0     3140.07     2991.80     23.30 o
   7   1   0     3284.35     3371.46     32.38 o
   9   1   0     1045.77     1037.43     14.85 o
  11   1   0     1296.39     1264.68     18.34 o
  13   1   0        3.26        1.97      4.49 o
  15   1   0       30.36       19.62      9.56 o
 -14   2   0       70.88       63.36      6.44 o
 -12   2   0       55.40       53.80      5.50 o
 -10   2   0       89.75       91.61      5.71 o
  -8   2   0      507.26      548.64     12.78 o
  -6   2   0     1140.88     1236.89     13.31 o
  -4   2   0       64.71       59.04      2.28 o
  -2   2   0     1543.57     1429.64     12.10 o
   2   2   0     1542.88     1418.98     12.26 o
   4   2   0       64.99       63.39      2.75 o
   6   2   0     1141.11     1222.89     13.95 o
   8   2   0      506.55      519.03      9.37 o
  10   2   0       89.82       82.45      4.97 o
  12   2   0       55.30       51.15      6.24 o
  14   2   0       71.23       68.88     14.51 o
 -15   3   0       84.06      105.88     10.19 o
 -13   3   0       32.91       34.49      8.93 o
 -11   3   0      468.74      476.68     12.19 o
  -9   3   0      261.56      249.26     10.38 o
  -7   3   0      378.26      353.31      9.98 o
  -5   3   0      499.28      522.44      7.30 o
  -3   3   0      252.58      252.21      5.21 o
  -1   3   0     1205.53     1150.16      9.98 o
   1   3   0     1205.95     1165.02     10.03 o
   3   3   0      252.72      255.56      4.28 o
   5   3   0      499.38      524.67      7.48 o
   7   3   0      378.40      369.23      8.15 o
   9   3   0      261.14      261.03      7.22 o
  11   3   0      468.90      463.15     12.11 o
  13   3   0       32.94       16.69      6.36 o
  15   3   0       84.24      129.14     23.96 o
 -14   4   0        1.19        2.15      4.20 o
 -12   4   0        8.52        8.84      3.61 o
 -10   4   0     1267.10     1211.49     24.85 o
  -8   4   0       44.85       45.00      3.69 o
  -6   4   0      294.59      349.55      6.68 o
  -4   4   0      284.16      287.08      6.00 o
  -2   4   0     1051.20     1002.32     10.07 o
   0   4   0      942.00      873.17      8.49 o
   2   4   0     1051.59      973.18     11.13 o
   4   4   0      284.44      285.98      6.28 o
   6   4   0      294.49      327.73     11.69 o
   8   4   0       45.07       46.92      3.88 o
  10   4   0     1266.61     1220.80     17.35 o
  12   4   0        8.38       -2.08      4.00 o
  14   4   0        1.22        2.79      9.58 o
 -15   5   0       68.44       65.12      8.57 o
 -13   5   0       35.01       24.14      5.59 o
 -11   5   0      148.49      140.46      7.90 o
  -9   5   0      215.09      208.05      7.27 o
  -7   5   0       72.06       84.74      4.89 o
  -5   5   0     1553.84     1551.42     15.23 o
  -3   5   0      289.75      299.28      5.39 o
  -1   5   0     1797.84     1727.45     15.76 o
   1   5   0     1797.47     1753.44     16.77 o
   3   5   0      289.90      299.47      6.00 o
   5   5   0     1554.76     1595.26     18.71 o
   7   5   0       72.25       90.59      5.83 o
   9   5   0      214.54      215.74      9.14 o
  11   5   0      148.25      140.23     10.49 o
  13   5   0       35.20       16.58     10.44 o
  15   5   0       68.36       71.82     15.18 o
 -14   6   0      111.04      130.16      9.85 o
 -12   6   0      166.80      152.22      8.70 o
 -10   6   0     1078.91     1045.99     22.63 o
  -8   6   0      937.52      870.33     13.23 o
  -6   6   0      716.37      708.77     10.58 o
  -4   6   0      991.67     1029.21     11.78 o
  -2   6   0     1171.07     1151.79     12.96 o
   0   6   0      397.94      379.84      6.03 o
   2   6   0     1171.17     1162.43     21.24 o
   4   6   0      990.12     1049.99     13.89 o
   6   6   0      718.00      731.78     14.14 o
   8   6   0      937.98      896.20     17.57 o
  10   6   0     1079.23     1052.38     22.34 o
  12   6   0      166.68      154.95     10.10 o
  14   6   0      110.76      131.17     23.77 o
 -15   7   0      137.76      186.88     13.22 o
 -13   7   0       22.91       17.52      6.98 o
 -11   7   0      348.21      326.13      8.87 o
  -9   7   0      469.19      483.59     10.82 o
  -7   7   0      889.63      819.49     13.49 o
  -5   7   0     2267.05     2422.41     25.40 o
  -3   7   0      867.18      904.19     11.61 o
  -1   7   0     4378.63     4421.44     41.96 o
   1   7   0     4379.28     4375.63     42.30 o
   3   7   0      867.53      927.86     16.99 o
   5   7   0     2267.72     2430.38     30.28 o
   7   7   0      889.25      825.56     16.24 o
   9   7   0      469.47      460.26     13.16 o
  11   7   0      348.72      333.63     12.84 o
  13   7   0       22.95       30.17      8.16 o
  15   7   0      137.93      173.36     19.61 o
 -14   8   0       44.53       69.34      8.09 o
 -12   8   0      262.26      279.86     10.97 o
 -10   8   0      619.73      565.45     13.63 o
  -8   8   0     1269.91     1259.60     28.34 o
  -6   8   0      613.11      631.60     12.79 o
  -4   8   0       12.46       25.04      2.72 o
  -2   8   0     1742.40     1701.27     18.53 o
   0   8   0     1106.51     1314.25     15.81 o
   2   8   0     1742.07     1740.32     20.11 o
   4   8   0       12.57       18.80      2.94 o
   6   8   0      612.87      628.85     13.47 o
   8   8   0     1268.73     1209.70     22.03 o
  10   8   0      620.52      566.92     15.54 o
  12   8   0      262.39      243.46     16.14 o
  14   8   0       44.72       48.24     12.69 o
 -13   9   0      118.77      126.88      9.84 o
 -11   9   0      201.29      199.76      8.82 o
  -9   9   0      161.17      183.67     10.62 o
  -7   9   0      273.83      258.09     12.50 o
  -5   9   0      438.65      420.52      9.74 o
  -3   9   0      626.96      633.79     10.48 o
  -1   9   0     1428.83     1548.98     19.98 o
   1   9   0     1427.79     1516.89     18.38 o
   3   9   0      627.02      631.65     11.49 o
   5   9   0      437.91      418.41     11.34 o
   7   9   0      274.28      258.63      9.81 o
   9   9   0      161.32      176.85     11.93 o
  11   9   0      200.92      217.68     13.21 o
  13   9   0      119.01      146.57     13.82 o
 -14  10   0       35.82       37.31      7.35 o
 -12  10   0       37.08       28.82      7.29 o
 -10  10   0      258.48      249.62     13.71 o
  -8  10   0      416.99      423.13     14.90 o
  -6  10   0      171.77      140.44      6.41 o
  -4  10   0       33.08       23.58      4.04 o
  -2  10   0      118.43      114.56      4.93 o
   0  10   0      148.59      189.91      6.16 o
   2  10   0      118.58      115.97      5.37 o
   4  10   0       33.04       21.02      3.96 o
   6  10   0      171.69      148.11      8.36 o
   8  10   0      417.04      421.40     25.66 o
  10  10   0      258.24      252.07     11.56 o
  12  10   0       37.21       42.24     11.51 o
  14  10   0       35.80       30.75     12.08 o
 -13  11   0       60.84       65.44      7.85 o
 -11  11   0       14.74        8.43      5.10 o
  -9  11   0      428.22      437.56     11.27 o
  -7  11   0      534.41      509.93     11.50 o
  -5  11   0      557.95      555.29     12.22 o
  -3  11   0      301.74      298.19      7.60 o
  -1  11   0      565.67      618.52     11.29 o
   1  11   0      565.27      620.80     11.49 o
   3  11   0      301.95      308.81      8.45 o
   5  11   0      557.09      540.05     13.67 o
   7  11   0      534.66      535.08     15.20 o
   9  11   0      428.23      419.24     13.67 o
  11  11   0       14.58       12.31      6.50 o
  13  11   0       60.89       66.96     13.43 o
 -12  12   0      198.33      190.57     11.94 o
 -10  12   0       41.64       53.56      5.38 o
  -8  12   0     1168.76     1147.89     23.34 o
  -6  12   0     1500.48     1431.50     22.68 o
  -4  12   0      320.16      307.59      9.26 o
  -2  12   0     1788.30     1876.91     23.53 o
   0  12   0      603.11      732.91     13.02 o
   2  12   0     1789.11     1867.93     28.48 o
   4  12   0      320.88      295.81      9.98 o
   6  12   0     1498.60     1392.82     31.77 o
   8  12   0     1168.53     1149.61     22.25 o
  10  12   0       41.23       63.83      7.28 o
  12  12   0      198.34      205.41     15.61 o
 -13  13   0      675.69      712.86     27.77 o
 -11  13   0       21.96       24.87      7.75 o
  -9  13   0       47.05       53.41      5.75 o
  -7  13   0     1654.80     1688.32     24.47 o
  -5  13   0     1159.62     1083.57     19.36 o
  -3  13   0      331.04      301.46     16.37 o
  -1  13   0      541.69      521.14     11.82 o
   1  13   0      542.14      533.81     12.73 o
   3  13   0      330.95      310.48     12.13 o
   5  13   0     1159.25     1100.45     24.33 o
   7  13   0     1654.53     1715.50     43.44 o
   9  13   0       46.57       45.40      6.29 o
  11  13   0       21.84       19.56      7.60 o
  13  13   0      675.73      692.75     50.54 o
 -12  14   0       27.76       26.50      6.75 o
 -10  14   0       72.10       75.96      7.09 o
  -8  14   0       26.14       23.98      4.09 o
  -6  14   0     1357.48     1317.31     20.78 o
  -4  14   0     1355.59     1425.21     23.29 o
  -2  14   0      256.90      309.74      9.75 o
   0  14   0      654.34      805.56     16.69 o
   2  14   0      257.48      301.86     15.50 o
   4  14   0     1356.02     1450.83     25.83 o
   6  14   0     1357.26     1284.48     25.32 o
   8  14   0       26.26       17.40      4.82 o
  10  14   0       72.15       67.65      9.68 o
  12  14   0       27.76       23.42      8.49 o
 -11  15   0      152.64      178.53     11.99 o
  -9  15   0        5.92        4.81      4.08 o
  -7  15   0      430.80      451.74     13.32 o
  -5  15   0     1556.87     1531.41     25.41 o
  -3  15   0        5.30        3.22      3.25 o
  -1  15   0       52.60       56.14      6.63 o
   1  15   0       52.42       45.90      5.24 o
   3  15   0        5.28        3.03      5.30 o
   5  15   0     1556.21     1574.51     28.28 o
   7  15   0      430.95      433.16     14.99 o
   9  15   0        5.92        3.41      6.33 o
  11  15   0      152.62      176.39     17.88 o
 -12  16   0       19.45       23.35      7.29 o
 -10  16   0       17.07       16.11      7.60 o
  -8  16   0       32.33       27.54      5.38 o
  -6  16   0      195.15      181.39      8.57 o
  -4  16   0      257.78      268.74      9.96 o
  -2  16   0        0.45        1.18      3.24 o
   0  16   0        1.70        0.72      3.27 o
   2  16   0        0.45       -4.04      3.37 o
   4  16   0      258.11      273.75     11.19 o
   6  16   0      195.26      198.53     18.98 o
   8  16   0       32.35       35.84      8.39 o
  10  16   0       17.05       30.20      7.95 o
  12  16   0       19.36        8.84      9.99 o
 -11  17   0       89.38      104.71     10.36 o
  -9  17   0       24.51       22.92      5.14 o
  -7  17   0      196.45      215.08     11.11 o
  -5  17   0      128.87      122.66      8.19 o
  -3  17   0      261.39      232.92      9.68 o
  -1  17   0       19.19       16.31      3.99 o
   1  17   0       19.20       22.74      4.62 o
   3  17   0      261.13      264.46     11.45 o
   5  17   0      129.17      128.24      9.04 o
   7  17   0      196.14      198.02     15.25 o
   9  17   0       24.69       17.32      7.79 o
  11  17   0       89.38       88.10     13.93 o
 -10  18   0      276.81      346.69     15.55 o
  -8  18   0        7.07        5.75      4.73 o
  -6  18   0      157.49      154.68      9.57 o
  -4  18   0       64.64       77.92      6.81 o
  -2  18   0      130.94      132.35      8.29 o
   0  18   0       37.69       36.07      8.55 o
   2  18   0      131.31      127.79      8.60 o
   4  18   0       64.41       78.26      7.60 o
   6  18   0      157.24      182.88     14.48 o
   8  18   0        7.03        9.95      7.88 o
  10  18   0      276.88      339.82     19.66 o
  -9  19   0       87.46      110.68     10.57 o
  -7  19   0       32.31       43.53      6.50 o
  -5  19   0      412.92      402.73     20.13 o
  -3  19   0      640.83      647.07     19.29 o
  -1  19   0       88.42       70.07      6.59 o
   1  19   0       88.70       88.07      7.52 o
   3  19   0      640.58      646.27     21.90 o
   5  19   0      412.54      388.30     19.36 o
   7  19   0       32.16       38.55      8.89 o
   9  19   0       87.27      125.25     14.20 o
  -8  20   0       42.43       61.97      8.96 o
  -6  20   0       11.78       12.44      5.14 o
  -4  20   0      534.28      561.78     19.06 o
  -2  20   0      101.96      101.25      9.72 o
   0  20   0      514.21      489.76     29.40 o
   2  20   0      101.79      102.25     10.77 o
   4  20   0      534.81      548.30     21.69 o
   6  20   0       11.76        8.93      7.00 o
   8  20   0       42.43       60.84     11.03 o
  -7  21   0        0.01       -7.62      4.50 o
  -5  21   0      948.08     1102.01     26.96 o
  -3  21   0       12.17        6.91      6.00 o
  -1  21   0      353.23      369.30     16.64 o
   1  21   0      352.51      357.79     16.42 o
   3  21   0       12.00       11.00      7.69 o
   5  21   0      948.64     1007.84     30.44 o
   7  21   0        0.01       -3.29      8.50 o
  -6  22   0      215.43      205.14     12.22 o
  -4  22   0       25.61       27.42      7.11 o
  -2  22   0        0.54        2.34      5.44 o
   0  22   0      312.85      310.44     25.91 o
   2  22   0        0.57       -0.97      4.91 o
   4  22   0       25.73       29.84      8.54 o
   6  22   0      214.95      226.99     17.40 o
  -5  23   0       68.09       69.52      9.03 o
  -3  23   0       20.49       30.55     11.21 o
  -1  23   0       11.59        7.10      8.37 o
   1  23   0       11.56        1.20      6.12 o
   3  23   0       20.57       18.95      7.66 o
   5  23   0       68.06       55.36     10.52 o
  -4  24   0       56.10       34.91      8.34 o
  -2  24   0       79.87       69.46      9.61 o
   0  24   0       11.97        9.68      7.01 o
   2  24   0       79.98       72.96     14.94 o
   4  24   0       56.01       50.27     10.34 o
 -15   1   1       41.74       49.33      9.67 o
 -13   1   1       90.68       90.93      6.78 o
 -11   1   1      140.53      137.78      7.36 o
  -9   1   1      144.73      134.85      6.52 o
  -7   1   1      189.30      194.77      5.09 o
  -5   1   1      719.54      751.25      8.98 o
  -3   1   1     1314.63     1294.34     10.47 o
  -1   1   1     3614.49     3396.80     39.38 o
   1   1   1      607.31      609.68      4.64 o
   3   1   1     1050.97      984.13      9.04 o
   5   1   1      862.06      784.12      9.29 o
   7   1   1      636.40      621.20     10.12 o
   9   1   1        4.12        3.81      2.70 o
  11   1   1      778.94      816.64     17.80 o
  13   1   1       75.23       67.56      7.30 o
  15   1   1       18.40        9.95      9.94 o
 -14   2   1       96.54       98.18      9.66 o
 -12   2   1      110.45      107.63      6.83 o
 -10   2   1      856.64      781.93     14.94 o
  -8   2   1       31.18       31.92      3.03 o
  -6   2   1     1751.00     1813.92     18.72 o
  -4   2   1      196.13      204.61      3.35 o
  -2   2   1     1147.03     1058.32      9.07 o
   0   2   1     3892.70     3590.18     30.06 o
   2   2   1     1119.88     1133.62      8.95 o
   4   2   1     1945.36     2024.49     16.73 o
   6   2   1      100.66      104.29      4.02 o
   8   2   1       30.92       32.37      3.92 o
  10   2   1      335.22      343.56     10.19 o
  12   2   1       33.07       27.20      5.15 o
  14   2   1      102.72      100.46      8.87 o
 -15   3   1       69.81       61.45      7.01 o
 -13   3   1      255.25      259.69     10.63 o
 -11   3   1      277.94      273.98      9.60 o
  -9   3   1      758.27      763.90     14.22 o
  -7   3   1      389.28      447.13      7.70 o
  -5   3   1     8532.13     8615.24     66.18 o
  -3   3   1      629.85      634.51      7.52 o
  -1   3   1     8771.38     8405.29     64.52 o
   1   3   1    52523.47    50578.74    363.61 o
   3   3   1     1401.27     1338.75     13.29 o
   5   3   1     2151.80     2234.57     21.33 o
   7   3   1     1084.58     1057.56     14.69 o
   9   3   1      242.28      209.42      7.21 o
  11   3   1     1186.98     1224.10     22.59 o
  13   3   1      112.14      110.64      8.90 o
  15   3   1       90.97       82.31     29.23 o
 -14   4   1       35.59       37.94      5.81 o
 -12   4   1        8.36       12.95      3.96 o
 -10   4   1       89.05       82.65      6.04 o
  -8   4   1       60.14       59.12      4.09 o
  -6   4   1     1376.42     1559.52     16.26 o
  -4   4   1     2232.32     2224.82     20.87 o
  -2   4   1     2618.43     2502.14     21.57 o
   0   4   1     5941.63     5651.79     43.95 o
   2   4   1    28603.15    27896.45    229.36 o
   4   4   1     1118.93     1120.22     15.31 o
   6   4   1     1140.87     1214.06     15.08 o
   8   4   1     1443.90     1356.40     17.95 o
  10   4   1      608.57      602.34     14.91 o
  12   4   1       32.47       22.68      5.59 o
  14   4   1       20.13       13.21     11.67 o
 -15   5   1      318.93      349.91     14.61 o
 -13   5   1        3.80        2.02      3.95 o
 -11   5   1      208.18      193.12      9.29 o
  -9   5   1      170.56      165.53      7.21 o
  -7   5   1      532.24      482.32     10.45 o
  -5   5   1     6302.68     6482.15     54.05 o
  -3   5   1      100.25       92.31      3.76 o
  -1   5   1      260.65      254.70      4.30 o
   1   5   1    13523.80    13269.55    108.94 o
   3   5   1     1535.08     1429.18     16.33 o
   5   5   1     1572.30     1653.83     18.18 o
   7   5   1      220.45      217.35     12.94 o
   9   5   1      384.37      396.42     18.27 o
  11   5   1       14.38       14.78      4.75 o
  13   5   1       40.76       41.70      8.27 o
  15   5   1       30.61        7.93     12.07 o
 -14   6   1       19.50       25.28      6.20 o
 -12   6   1      292.62      286.34     14.97 o
 -10   6   1      380.55      369.15     11.21 o
  -8   6   1      212.51      223.31      8.12 o
  -6   6   1      141.80      138.61      4.01 o
  -4   6   1     1652.34     1651.80     17.92 o
  -2   6   1      507.18      468.35      7.02 o
   0   6   1      128.58      139.54      3.93 o
   2   6   1     3716.42     3670.34     34.21 o
   4   6   1      767.69      830.15     12.08 o
   6   6   1      190.26      199.16      7.73 o
   8   6   1     1117.38     1132.02     20.67 o
  10   6   1      755.59      742.97     17.96 o
  12   6   1      122.56      111.48     10.56 o
  14   6   1        3.17       -1.20      7.06 o
 -15   7   1      166.46      200.32     18.61 o
 -13   7   1       21.87       27.22      4.68 o
 -11   7   1      111.96      126.13      7.07 o
  -9   7   1      389.65      367.71     10.59 o
  -7   7   1       31.79       25.23      2.72 o
  -5   7   1      553.39      604.11      9.55 o
  -3   7   1       43.75       28.99      2.49 o
  -1   7   1     1077.35     1058.10     13.02 o
   1   7   1      841.30      910.19     12.03 o
   3   7   1     1313.74     1322.78     16.08 o
   5   7   1      256.94      272.03      8.58 o
   7   7   1       91.87       66.23      6.09 o
   9   7   1     1059.82     1096.14     21.63 o
  11   7   1      294.58      294.32     12.52 o
  13   7   1       53.04       63.22     10.14 o
 -14   8   1      217.88      233.09     13.30 o
 -12   8   1      372.19      356.43     12.16 o
 -10   8   1      124.58      108.47     11.30 o
  -8   8   1     1122.00     1061.00     16.67 o
  -6   8   1      191.79      215.48      6.18 o
  -4   8   1      163.88      164.56      4.97 o
  -2   8   1     1432.04     1381.39     21.00 o
   0   8   1      488.39      507.91      8.45 o
   2   8   1     1411.71     1448.55     17.94 o
   4   8   1       28.68       32.78      3.40 o
   6   8   1      579.54      589.19     11.99 o
   8   8   1      639.81      616.97     14.99 o
  10   8   1      237.70      238.65     11.20 o
  12   8   1       47.01       36.96      6.44 o
  14   8   1       56.62       58.72     11.08 o
 -13   9   1      216.74      229.10     11.42 o
 -11   9   1     1706.73     1573.24     26.90 o
  -9   9   1      977.66      957.08     20.05 o
  -7   9   1     1935.08     1881.66     25.10 o
  -5   9   1     1349.17     1377.06     18.66 o
  -3   9   1      429.86      406.46     12.08 o
  -1   9   1     5554.81     5900.67     56.19 o
   1   9   1     3037.62     3133.07     32.73 o
   3   9   1     1906.56     1950.12     25.12 o
   5   9   1      451.94      425.09     10.29 o
   7   9   1      786.11      789.64     16.84 o
   9   9   1     1185.64     1122.83     22.76 o
  11   9   1      712.08      733.49     20.86 o
  13   9   1      123.68      106.96     12.92 o
 -14  10   1       53.45       58.23      8.67 o
 -12  10   1      757.19      737.83     18.05 o
 -10  10   1       66.29       35.64      4.27 o
  -8  10   1     1104.73     1028.77     17.03 o
  -6  10   1     1383.95     1397.39     19.56 o
  -4  10   1       86.37       56.42      6.18 o
  -2  10   1      559.32      526.82      8.94 o
   0  10   1     2799.76     3143.57     33.23 o
   2  10   1      594.16      666.57     12.06 o
   4  10   1      183.55      182.58     13.70 o
   6  10   1      138.70      132.88      8.27 o
   8  10   1      928.35      890.13     19.14 o
  10  10   1      104.13      105.56      8.53 o
  12  10   1      184.00      174.13     21.72 o
  14  10   1       26.57       20.69     11.87 o
 -13  11   1       17.39       27.10      6.59 o
 -11  11   1       62.77       79.35      6.97 o
  -9  11   1        9.70        5.42      3.10 o
  -7  11   1     1480.25     1453.38     21.20 o
  -5  11   1     1478.25     1462.73     20.30 o
  -3  11   1      306.71      289.23      8.56 o
  -1  11   1      969.81      925.57     14.81 o
   1  11   1      326.29      342.65      8.35 o
   3  11   1       43.88       46.83      4.22 o
   5  11   1      643.16      634.42     17.42 o
   7  11   1      137.32      128.61      8.11 o
   9  11   1       22.02       15.49      4.61 o
  11  11   1       61.92       76.85      8.25 o
  13  11   1      218.12      228.46     17.68 o
 -14  12   1      119.27      153.96     11.90 o
 -12  12   1      217.33      240.24     11.78 o
 -10  12   1       97.27      114.25      7.05 o
  -8  12   1      466.75      445.59     11.12 o
  -6  12   1     1964.59     1820.49     36.07 o
  -4  12   1      188.14      185.66      6.68 o
  -2  12   1      599.83      649.43     11.58 o
   0  12   1      878.66      971.42     16.85 o
   2  12   1      240.55      220.43      7.56 o
   4  12   1      902.52      890.33     16.23 o
   6  12   1     2213.61     2158.24     60.63 o
   8  12   1      208.06      197.29     13.82 o
  10  12   1       22.06       27.49      5.53 o
  12  12   1      354.20      338.77     40.52 o
 -13  13   1       36.62       38.84      7.62 o
 -11  13   1       29.88       24.67      5.38 o
  -9  13   1       83.99       87.32      6.28 o
  -7  13   1       73.96       64.14      5.26 o
  -5  13   1     1283.51     1295.00     21.85 o
  -3  13   1       14.32       11.69      2.80 o
  -1  13   1       28.01       22.84      3.40 o
   1  13   1      134.76      153.86      6.70 o
   3  13   1      155.52      168.22      7.61 o
   5  13   1      392.25      391.28     12.69 o
   7  13   1        8.73       10.85      4.13 o
   9  13   1       41.33       43.66     10.16 o
  11  13   1        8.04        1.46      6.81 o
  13  13   1        9.18        4.34      8.18 o
 -12  14   1      104.16      102.88      9.99 o
 -10  14   1       40.27       48.53      6.04 o
  -8  14   1      212.98      211.68      9.22 o
  -6  14   1       37.13       28.92      4.65 o
  -4  14   1       16.89       19.32      4.54 o
  -2  14   1      137.82      142.54      6.61 o
   0  14   1        5.46       13.16      3.17 o
   2  14   1       19.79        9.01      3.60 o
   4  14   1      417.80      359.48     12.35 o
   6  14   1       57.19       71.87      8.14 o
   8  14   1       11.36       14.41      5.04 o
  10  14   1       18.43       20.89      9.90 o
  12  14   1      181.20      190.16     15.95 o
 -11  15   1       17.41       31.61      6.93 o
  -9  15   1       50.27       53.17      5.55 o
  -7  15   1      202.86      193.79      8.86 o
  -5  15   1      321.64      344.76     11.35 o
  -3  15   1     1148.08     1202.22     21.27 o
  -1  15   1       61.20       42.76      5.08 o
   1  15   1      104.49       98.21      6.99 o
   3  15   1       23.21       15.50      4.47 o
   5  15   1      207.88      211.50     10.57 o
   7  15   1      344.30      317.64     22.64 o
   9  15   1        8.24       10.51      5.16 o
  11  15   1       56.34       50.24     10.00 o
 -12  16   1      412.76      467.12     18.18 o
 -10  16   1       33.45       46.76      7.34 o
  -8  16   1        3.17        2.67      3.64 o
  -6  16   1      258.77      269.27     10.66 o
  -4  16   1     1795.48     1857.39     29.48 o
  -2  16   1      205.43      210.58      9.07 o
   0  16   1      490.89      470.23     13.62 o
   2  16   1      109.55      104.31      8.14 o
   4  16   1      226.37      211.41     10.65 o
   6  16   1      230.08      244.84     13.43 o
   8  16   1       80.80       74.33     13.66 o
  10  16   1      195.78      240.51     25.10 o
 -11  17   1      164.63      165.60     12.59 o
  -9  17   1      140.89      167.09     12.78 o
  -7  17   1      172.07      148.28      9.35 o
  -5  17   1      573.09      605.44     18.11 o
  -3  17   1       27.64       26.16      5.98 o
  -1  17   1       44.37       36.32      6.61 o
   1  17   1       32.50       42.96      5.61 o
   3  17   1       77.95       88.30      7.74 o
   5  17   1      112.94      113.53     17.04 o
   7  17   1       11.50       11.56      5.16 o
   9  17   1       79.67       93.92     11.47 o
  11  17   1       24.38       11.52      8.71 o
 -10  18   1      154.31      162.43     14.20 o
  -8  18   1       52.12       55.13      7.19 o
  -6  18   1       90.57       90.38      7.75 o
  -4  18   1       67.25       81.15      7.12 o
  -2  18   1       11.39       19.31      4.47 o
   0  18   1      254.26      210.22     10.52 o
   2  18   1       62.27       45.76      6.21 o
   4  18   1      100.75      112.25      9.00 o
   6  18   1       90.15       96.93     10.94 o
   8  18   1       37.44       34.34     13.11 o
  10  18   1       49.42       55.77     11.00 o
  -9  19   1      130.98      153.35     12.10 o
  -7  19   1        9.96        6.94      5.75 o
  -5  19   1       95.48       92.28      9.01 o
  -3  19   1       12.31       10.50      4.56 o
  -1  19   1      124.17       93.40      8.91 o
   1  19   1      248.77      228.97     11.50 o
   3  19   1       10.59        9.14      5.17 o
   5  19   1      235.44      260.69     18.33 o
   7  19   1       42.40       29.89      9.19 o
   9  19   1       14.89        8.50      7.85 o
  -8  20   1       28.75       26.21      7.42 o
  -6  20   1       44.33       38.64      7.89 o
  -4  20   1      205.55      220.37     11.61 o
  -2  20   1      121.52      120.77      7.96 o
   0  20   1       31.64       32.35      6.00 o
   2  20   1      165.86      172.02     11.11 o
   4  20   1       77.84       56.84     10.17 o
   6  20   1       58.05       33.20      9.51 o
   8  20   1       70.31       79.38     13.57 o
  -7  21   1       11.56        3.46      6.28 o
  -5  21   1      235.85      268.76     15.62 o
  -3  21   1      141.59      150.74     12.13 o
  -1  21   1      171.24      154.82     13.30 o
   1  21   1      132.96      127.37     17.74 o
   3  21   1       89.02       75.77     11.01 o
   5  21   1        5.09        4.71      7.89 o
   7  21   1        3.22        5.30      8.53 o
  -6  22   1       89.51       85.14     10.37 o
  -4  22   1      624.38      621.65     53.65 o
  -2  22   1       80.58       89.71     10.45 o
   0  22   1      152.27      161.08     13.10 o
   2  22   1      143.58      116.32     12.69 o
   4  22   1      115.06       96.66     12.40 o
   6  22   1       97.75       84.40     12.84 o
  -5  23   1      163.32      176.47     18.27 o
  -3  23   1      120.52      115.58     13.28 o
  -1  23   1       76.79      105.24     11.52 o
   1  23   1       19.89       10.25      7.77 o
   3  23   1       53.37       55.27     10.64 o
   5  23   1      303.20      322.01     21.29 o
  -4  24   1       43.50       44.43     11.29 o
  -2  24   1       42.18       20.67      9.44 o
   0  24   1      132.27      164.83     16.96 o
   2  24   1       49.01       50.45     15.53 o
 -16   0   2       26.67       33.06      8.51 o
 -14   0   2      148.89      154.34     12.70 o
 -12   0   2      434.64      414.76     18.80 o
 -10   0   2     3725.54     3415.85     58.18 o
  -8   0   2      513.46      515.06     12.35 o
  -6   0   2     1648.97     1857.90     27.05 o
  -4   0   2      174.56      209.43      5.35 o
  -2   0   2     2367.41     2153.05     23.62 o
   0   0   2    50294.36    49573.92   1325.37 o
   2   0   2     4024.30     4103.83     36.28 o
   4   0   2     1510.55     1320.51     17.46 o
   6   0   2      756.21      752.41     14.43 o
   8   0   2      287.52      305.66     14.40 o
  10   0   2     1802.62     1798.92     53.51 o
  12   0   2     1731.91     1727.76     42.05 o
  14   0   2       66.45       44.63     10.49 o
 -15   1   2       21.77       13.33      4.84 o
 -13   1   2      380.34      330.08     11.50 o
 -11   1   2      219.47      217.20      8.60 o
  -9   1   2     2212.60     2175.91     23.63 o
  -7   1   2      247.50      230.04      5.54 o
  -5   1   2     2860.71     2835.47     23.30 o
  -3   1   2      837.32      933.88      8.35 o
  -1   1   2     2998.00     3223.94     33.69 o
   1   1   2    25757.29    24968.91    182.39 o
   3   1   2      578.77      604.65      6.77 o
   5   1   2      542.87      611.39      8.50 o
   7   1   2      529.90      525.94      8.87 o
   9   1   2       38.04       37.11      4.55 o
  11   1   2        9.29       11.78      4.23 o
  13   1   2      115.17      115.25      9.33 o
 -14   2   2       65.28       70.70     10.19 o
 -12   2   2       92.31       83.40      6.42 o
 -10   2   2     1500.50     1409.74     25.01 o
  -8   2   2        4.61        3.53      1.80 o
  -6   2   2     1275.89     1471.04     15.88 o
  -4   2   2     1036.12     1073.39     10.91 o
  -2   2   2     3060.43     2938.52     23.03 o
   0   2   2     5991.26     6050.96     62.07 o
   2   2   2     3831.58     3797.40     27.01 o
   4   2   2       37.25       32.63      2.17 o
   6   2   2     1476.86     1510.05     16.11 o
   8   2   2      518.77      529.51     13.31 o
  10   2   2      312.65      316.73     11.21 o
  12   2   2      518.89      533.31     15.69 o
  14   2   2       74.47       78.09      8.66 o
 -15   3   2       35.55       44.19      6.47 o
 -13   3   2       29.15       34.87      7.21 o
 -11   3   2      275.01      247.94      9.22 o
  -9   3   2      571.96      540.92     10.50 o
  -7   3   2      136.74      149.81      4.69 o
  -5   3   2     2156.41     2234.28     20.42 o
  -3   3   2      177.07      170.86      2.93 o
  -1   3   2     2301.86     2373.23     24.91 o
   1   3   2    29753.62    29242.01    241.19 o
   3   3   2     3639.48     3741.94     29.62 o
   5   3   2     1612.95     1540.48     15.68 o
   7   3   2      452.48      442.68      8.70 o
   9   3   2      715.96      690.19     15.02 o
  11   3   2     1635.90     1696.90     28.46 o
  13   3   2       17.44       17.38      5.75 o
 -14   4   2       59.62       60.98      6.75 o
 -12   4   2       59.92       52.01      6.37 o
 -10   4   2      693.90      686.66     14.06 o
  -8   4   2       19.90       20.96      3.59 o
  -6   4   2      123.32      138.23      6.00 o
  -4   4   2     4274.88     4474.05     38.08 o
  -2   4   2       42.03       44.12      2.42 o
   0   4   2      460.27      453.92      6.87 o
   2   4   2      351.63      367.68      5.63 o
   4   4   2     1551.99     1532.14     17.87 o
   6   4   2      193.12      181.91      5.62 o
   8   4   2       88.22       81.32      5.30 o
  10   4   2      525.73      509.01     13.92 o
  12   4   2      167.72      183.83     11.50 o
  14   4   2        3.27       -2.52      6.45 o
 -15   5   2      160.14      203.24     11.30 o
 -13   5   2       75.45       95.65      7.48 o
 -11   5   2      896.39      820.79     17.33 o
  -9   5   2      515.93      533.29     11.09 o
  -7   5   2      341.23      311.48      6.82 o
  -5   5   2      943.72      946.20     10.81 o
  -3   5   2      659.20      669.74      9.44 o
  -1   5   2     1461.00     1548.15     18.30 o
   1   5   2      444.08      507.41      6.09 o
   3   5   2     1270.36     1194.87     13.58 o
   5   5   2      474.62      473.03      9.37 o
   7   5   2       40.48       40.77      3.90 o
   9   5   2      719.80      740.15     22.97 o
  11   5   2      481.50      443.84     15.22 o
  13   5   2        8.06        9.91      5.97 o
 -14   6   2      103.50      119.48      8.72 o
 -12   6   2      162.90      164.16      9.26 o
 -10   6   2     1983.05     1941.42     33.40 o
  -8   6   2        0.02       -0.06      1.51 o
  -6   6   2       62.68       71.30      4.07 o
  -4   6   2    12196.37    13019.02    109.88 o
  -2   6   2      896.91      854.75     10.28 o
   0   6   2     3370.94     3313.40     32.36 o
   2   6   2     2866.01     2879.13     27.97 o
   4   6   2     1207.68     1345.24     17.46 o
   6   6   2     2202.68     2216.00     25.77 o
   8   6   2      770.38      711.56     16.10 o
  10   6   2      642.56      611.37     17.91 o
  12   6   2       42.91       37.27      6.73 o
  14   6   2       91.39       91.46     12.65 o
 -15   7   2      486.11      600.61     23.07 o
 -13   7   2       37.67       44.71      5.47 o
 -11   7   2      760.63      713.53     17.03 o
  -9   7   2      421.70      364.80      7.32 o
  -7   7   2      175.29      184.69      5.19 o
  -5   7   2      974.59     1026.31     14.14 o
  -3   7   2      897.36      869.32     11.14 o
  -1   7   2     1140.27     1100.49     13.36 o
   1   7   2     3846.80     4024.34     39.41 o
   3   7   2     6014.97     5955.77     54.35 o
   5   7   2     1119.16     1076.79     15.36 o
   7   7   2     1216.67     1257.69     19.80 o
   9   7   2      581.24      564.00     15.40 o
  11   7   2      428.55      427.65     16.37 o
  13   7   2       39.76       53.34      7.56 o
 -14   8   2       49.96       58.59     10.22 o
 -12   8   2       27.40       30.89      5.50 o
 -10   8   2      328.73      273.09     12.90 o
  -8   8   2       21.88       14.99      2.64 o
  -6   8   2       95.43       79.15      5.43 o
  -4   8   2     1126.93     1104.92     13.92 o
  -2   8   2       37.73       27.20      2.40 o
   0   8   2     1005.75     1086.16     13.86 o
   2   8   2     3052.91     3150.61     31.10 o
   4   8   2      974.88     1069.03     15.74 o
   6   8   2      519.95      486.83     13.48 o
   8   8   2       78.88       77.29      6.49 o
  10   8   2      177.87      165.28     13.55 o
  12   8   2       44.41       58.23      7.50 o
  14   8   2       63.39       60.48     11.76 o
 -13   9   2       12.42       21.31      5.24 o
 -11   9   2       33.92       28.13      4.71 o
  -9   9   2      242.27      194.21      7.09 o
  -7   9   2      515.49      515.73      9.99 o
  -5   9   2       98.86       86.58      5.55 o
  -3   9   2      849.67      871.57     11.96 o
  -1   9   2      381.22      389.23      7.44 o
   1   9   2      109.37      140.69      4.98 o
   3   9   2     2273.03     2286.33     25.29 o
   5   9   2       46.50       41.37      5.01 o
   7   9   2      145.70      111.81      7.52 o
   9   9   2      609.37      606.72     16.12 o
  11   9   2      156.76      170.98     11.06 o
  13   9   2       24.97       28.47      9.21 o
 -14  10   2       89.27      105.55     11.46 o
 -12  10   2       94.03       95.26      7.80 o
 -10  10   2      256.43      258.30     10.50 o
  -8  10   2      405.71      395.11      8.85 o
  -6  10   2      164.91      151.61      6.22 o
  -4  10   2      368.97      386.81      7.87 o
  -2  10   2      119.79      124.45      4.95 o
   0  10   2      276.00      254.01      6.82 o
   2  10   2      493.01      544.96     10.25 o
   4  10   2      140.32      168.54      7.07 o
   6  10   2     1275.77     1229.45     19.65 o
   8  10   2      188.42      191.57     12.53 o
  10  10   2      111.33      121.38      9.59 o
  12  10   2       21.67       12.49      6.35 o
 -13  11   2       39.32       44.60      6.56 o
 -11  11   2      672.01      689.14     28.55 o
  -9  11   2        2.70        2.91      2.81 o
  -7  11   2      209.79      204.90      7.91 o
  -5  11   2      662.31      697.36     12.45 o
  -3  11   2       66.85       68.62      4.21 o
  -1  11   2      143.62      158.77      5.63 o
   1  11   2       46.79       59.41      4.21 o
   3  11   2       52.59       54.17      4.42 o
   5  11   2      632.26      657.87     19.08 o
   7  11   2      268.19      286.36     18.90 o
   9  11   2       49.17       40.91      6.14 o
  11  11   2       64.40       77.71      8.19 o
  13  11   2      120.33       99.23     13.18 o
 -14  12   2      188.82      230.74     14.51 o
 -12  12   2      255.06      261.58     15.84 o
 -10  12   2      329.24      330.30     11.74 o
  -8  12   2       79.37       76.49      5.51 o
  -6  12   2      971.80      958.19     16.02 o
  -4  12   2       23.48       21.46      3.22 o
  -2  12   2      263.28      271.63      7.54 o
   0  12   2       38.96       43.46      3.93 o
   2  12   2      327.55      346.89      9.12 o
   4  12   2      131.04      146.58      7.40 o
   6  12   2      457.30      441.08     13.98 o
   8  12   2       58.09       55.06     10.72 o
  10  12   2       30.10       23.01      6.08 o
  12  12   2      222.68      249.62     21.18 o
 -13  13   2      252.88      241.70     14.74 o
 -11  13   2      161.89      166.05     13.15 o
  -9  13   2      189.37      184.73      8.59 o
  -7  13   2     1159.07     1111.71     21.07 o
  -5  13   2     1018.98      998.41     15.27 o
  -3  13   2      583.47      565.75     11.29 o
  -1  13   2      321.27      301.40      9.85 o
   1  13   2      432.74      460.42     10.80 o
   3  13   2       72.07       76.28     11.30 o
   5  13   2      331.42      326.34     12.21 o
   7  13   2       30.73       24.21      4.93 o
   9  13   2        5.91        5.21      5.06 o
  11  13   2       49.89       39.24      6.91 o
 -12  14   2      499.98      570.05     17.10 o
 -10  14   2       47.05       49.29      6.25 o
  -8  14   2       55.40       70.88      5.83 o
  -6  14   2     3058.36     2995.64     76.39 o
  -4  14   2     1825.79     1807.58     26.25 o
  -2  14   2      214.91      226.32      9.12 o
   0  14   2      876.48      949.68     19.20 o
   2  14   2       46.88       59.58      5.11 o
   4  14   2      191.70      184.57     10.22 o
   6  14   2     1052.75     1018.09     27.94 o
   8  14   2        4.95       11.28      4.78 o
  10  14   2       43.57       53.03     12.91 o
  12  14   2       26.17       28.51     11.88 o
 -11  15   2       66.61       81.61      7.95 o
  -9  15   2      237.29      231.93     11.96 o
  -7  15   2      464.16      475.37     14.01 o
  -5  15   2     3186.59     3226.18     39.62 o
  -3  15   2      120.40      102.80      8.75 o
  -1  15   2      963.52      939.80     24.85 o
   1  15   2      368.10      381.03     10.66 o
   3  15   2       28.46       23.91      4.64 o
   5  15   2      709.96      723.89     21.47 o
   7  15   2      486.10      502.93     17.03 o
   9  15   2      133.92      152.00     10.82 o
  11  15   2       13.72       32.68      9.36 o
 -12  16   2       77.78       84.51      9.61 o
 -10  16   2        8.82       18.65      6.06 o
  -8  16   2       20.00       20.68      4.80 o
  -6  16   2      164.46      177.67      9.74 o
  -4  16   2      293.17      300.36     12.93 o
  -2  16   2      569.70      555.73     16.60 o
   0  16   2      108.90       92.39      7.33 o
   2  16   2      137.37      140.11      9.13 o
   4  16   2      153.92      132.97     11.90 o
   6  16   2      211.17      220.13     17.73 o
   8  16   2      268.29      290.34     14.52 o
  10  16   2       21.54       19.64      8.61 o
 -11  17   2       30.74       24.89     15.43 o
  -9  17   2      235.12      240.83     17.65 o
  -7  17   2       94.35      105.41      8.34 o
  -5  17   2      127.22      132.05      8.75 o
  -3  17   2     1473.31     1483.13     26.08 o
  -1  17   2      227.65      202.53     10.70 o
   1  17   2      313.48      325.75     31.16 o
   3  17   2      296.91      257.70     12.00 o
   5  17   2      512.53      473.63     15.73 o
   7  17   2      194.83      142.97     11.27 o
   9  17   2       14.13        2.58      7.47 o
 -10  18   2      135.85      134.86     11.86 o
  -8  18   2      115.68      106.57      8.69 o
  -6  18   2      130.86      141.94     15.68 o
  -4  18   2      887.41      887.41     17.93 o
  -2  18   2      546.59      584.23     16.13 o
   0  18   2      222.44      234.87     11.36 o
   2  18   2      161.26      151.57     10.09 o
   4  18   2      172.87      149.76     15.96 o
   6  18   2      311.74      316.77     17.04 o
   8  18   2       15.34       12.46      7.79 o
  -9  19   2      212.37      246.34     20.15 o
  -7  19   2       52.89       56.66      7.20 o
  -5  19   2      395.62      418.91     20.87 o
  -3  19   2      535.81      600.99     16.35 o
  -1  19   2       69.09       61.46      6.82 o
   1  19   2      483.59      456.12     16.35 o
   3  19   2      143.17      133.84     10.47 o
   5  19   2      126.61      140.95     10.82 o
   7  19   2       18.54        9.20      8.18 o
   9  19   2       76.58       93.50     15.50 o
  -8  20   2       44.83       52.37      9.90 o
  -6  20   2       24.56       31.53      6.47 o
  -4  20   2      489.66      534.78     20.01 o
  -2  20   2      301.02      336.53     13.24 o
   0  20   2       61.60       57.94      7.68 o
   2  20   2       68.73       69.43      7.91 o
   4  20   2      148.07      185.45     12.27 o
   6  20   2       24.73       19.68      8.81 o
   8  20   2       52.54       43.75     13.13 o
  -7  21   2       12.80       -1.58      5.89 o
  -5  21   2      109.58      139.07     13.97 o
  -3  21   2       39.82       32.36      7.69 o
  -1  21   2       47.54       36.35      5.98 o
   1  21   2       85.85       79.65     11.59 o
   3  21   2        2.50        4.00      7.32 o
   5  21   2      210.65      221.64     18.25 o
   7  21   2       20.10        7.08      9.38 o
  -6  22   2       27.46       28.55     10.31 o
  -4  22   2      169.53      223.75     15.42 o
  -2  22   2       21.19        6.98      6.68 o
   0  22   2      156.63      155.05     21.61 o
   2  22   2       47.64       46.87      9.85 o
   4  22   2        9.46       10.07      8.36 o
   6  22   2      253.50      267.27     32.97 o
  -5  23   2       92.72      116.50     12.58 o
  -3  23   2       10.36       16.13      7.62 o
  -1  23   2       37.54       37.77      8.57 o
   1  23   2       43.99       61.21     16.31 o
   3  23   2       10.11        4.49      8.06 o
  -2  24   2       65.93       74.77      9.69 o
   0  24   2       62.56       58.22     10.67 o
   2  24   2        6.82       -6.38      8.15 o
 -15   1   3      218.38      226.72     11.23 o
 -13   1   3       29.86       16.82      6.06 o
 -11   1   3        5.56        1.77      3.19 o
  -9   1   3     3257.93     3081.72     30.95 o
  -7   1   3       32.41       27.90      3.04 o
  -5   1   3      259.06      269.07      4.74 o
  -3   1   3     1502.66     1543.72     13.97 o
  -1   1   3      549.28      500.08      8.08 o
   1   1   3      713.92      670.79      7.66 o
   3   1   3      723.54      802.82      9.88 o
   5   1   3      638.56      739.88      9.87 o
   7   1   3       67.37       63.48      4.34 o
   9   1   3       99.31       90.24      9.45 o
  11   1   3      565.79      610.24     16.29 o
  13   1   3       20.08       18.46      5.95 o
 -14   2   3       27.06       47.52      5.88 o
 -12   2   3       91.36       68.72      6.06 o
 -10   2   3     1307.93     1264.81     18.49 o
  -8   2   3      175.67      168.89      5.25 o
  -6   2   3      558.67      566.75      7.56 o
  -4   2   3      388.85      436.02      5.99 o
  -2   2   3      841.55      931.80     12.01 o
   0   2   3     2017.86     2065.16     26.78 o
   2   2   3      856.75      937.20      9.95 o
   4   2   3     1142.13     1182.80     12.20 o
   6   2   3      702.13      724.46     11.54 o
   8   2   3        4.57       -0.59      2.75 o
  10   2   3       35.94       47.33      5.66 o
  12   2   3      765.19      785.30     19.55 o
  14   2   3        1.03        0.59      5.64 o
 -15   3   3       30.26       31.63      6.13 o
 -13   3   3        0.76        2.44      3.67 o
 -11   3   3      434.61      388.48     11.12 o
  -9   3   3      303.43      303.08      7.20 o
  -7   3   3      118.83      119.56      4.39 o
  -5   3   3      394.30      412.27      5.64 o
  -3   3   3     1341.27     1432.71     13.21 o
  -1   3   3      115.39      125.84      4.78 o
   1   3   3     7766.58     7665.69     61.99 o
   3   3   3      342.01      310.80      5.73 o
   5   3   3      925.09      946.07     11.66 o
   7   3   3      814.57      813.18     16.41 o
   9   3   3      486.68      495.70     18.83 o
  11   3   3      503.86      541.85     15.43 o
  13   3   3      114.58      118.66     10.20 o
 -14   4   3      243.74      252.80     11.72 o
 -12   4   3      213.06      180.31      9.05 o
 -10   4   3      309.97      290.07      9.40 o
  -8   4   3      349.58      366.12      7.50 o
  -6   4   3       53.43       53.89      3.20 o
  -4   4   3     1989.10     2079.40     17.45 o
  -2   4   3      206.55      202.63      4.05 o
   0   4   3      163.46      192.46      4.95 o
   2   4   3     3515.38     3587.65     27.89 o
   4   4   3      219.06      229.10      6.47 o
   6   4   3       30.01       35.89      3.57 o
   8   4   3      983.97      962.32     26.08 o
  10   4   3       42.94       40.29      9.88 o
  12   4   3      367.15      369.24     16.94 o
  14   4   3       94.20      102.63     10.66 o
 -15   5   3      221.79      253.45     15.55 o
 -13   5   3       22.71       29.89      5.02 o
 -11   5   3      161.49      120.59     10.41 o
  -9   5   3       60.76       45.61      3.81 o
  -7   5   3      876.20      875.46     12.49 o
  -5   5   3     2677.64     2914.11     25.48 o
  -3   5   3      390.29      413.74      7.85 o
  -1   5   3     1523.99     1406.54     16.62 o
   1   5   3     2306.08     2340.93     23.04 o
   3   5   3     3308.11     3338.85     28.84 o
   5   5   3      489.03      474.17      9.27 o
   7   5   3       29.44       24.66      4.59 o
   9   5   3      209.71      204.70     12.17 o
  11   5   3      369.48      344.19     14.01 o
  13   5   3       32.72       42.24      7.19 o
 -14   6   3       11.92       14.95      5.04 o
 -12   6   3      183.97      178.96      9.68 o
 -10   6   3     1050.78     1000.13     19.15 o
  -8   6   3      494.10      487.05      9.37 o
  -6   6   3      205.08      206.05      5.02 o
  -4   6   3     1938.08     1886.72     22.90 o
  -2   6   3     1509.05     1557.23     19.07 o
   0   6   3     2438.97     2448.88     28.52 o
   2   6   3    10615.12    10612.91     89.77 o
   4   6   3     1780.11     1890.23     19.60 o
   6   6   3      324.83      299.21      8.15 o
   8   6   3      489.05      478.43     13.59 o
  10   6   3      935.82      990.05     21.83 o
  12   6   3      227.15      220.73     12.94 o
 -15   7   3        5.23        3.75      4.73 o
 -13   7   3       60.30       68.23      6.84 o
 -11   7   3      381.48      394.16     12.39 o
  -9   7   3      754.53      763.43     14.34 o
  -7   7   3      273.07      287.86      7.04 o
  -5   7   3      937.07     1095.83     13.97 o
  -3   7   3     2506.04     2736.17     26.87 o
  -1   7   3      176.35      194.93      5.46 o
   1   7   3      589.81      594.24      8.78 o
   3   7   3     1978.28     1934.19     21.66 o
   5   7   3        7.77        3.45      2.53 o
   7   7   3      256.90      294.99      9.79 o
   9   7   3       26.96       34.63      5.40 o
  11   7   3      120.10      133.53     10.08 o
  13   7   3       16.06        7.48      7.97 o
 -14   8   3       95.52      103.68     11.43 o
 -12   8   3      101.86       95.37      8.79 o
 -10   8   3     1485.73     1501.30     31.50 o
  -8   8   3       50.04       42.18      3.69 o
  -6   8   3       61.70       61.50      3.75 o
  -4   8   3     2314.02     2468.73     25.56 o
  -2   8   3      249.75      237.02      5.15 o
   0   8   3       20.49       11.56      1.92 o
   2   8   3     1087.47     1126.52     14.24 o
   4   8   3      553.55      510.71     10.28 o
   6   8   3      549.19      551.25     12.02 o
   8   8   3      401.49      393.96     13.02 o
  10   8   3      119.46      118.73      9.09 o
  12   8   3        5.55        4.85      5.70 o
 -13   9   3       10.33       12.04      4.97 o
 -11   9   3      437.56      395.54     12.60 o
  -9   9   3      160.23      141.96      6.06 o
  -7   9   3        0.41       -0.16      2.63 o
  -5   9   3      716.71      758.14     13.07 o
  -3   9   3      421.72      433.47      7.72 o
  -1   9   3       31.54       31.15      2.70 o
   1   9   3      276.55      301.63      6.86 o
   3   9   3      545.35      539.96      9.97 o
   5   9   3      483.67      472.73     10.86 o
   7   9   3      172.23      176.84      9.32 o
   9   9   3      242.71      225.37     11.60 o
  11   9   3        0.99        7.36      5.16 o
  13   9   3       94.99       90.38      9.86 o
 -14  10   3       32.46       44.67      6.70 o
 -12  10   3      114.19      115.72      8.69 o
 -10  10   3       11.45        5.12      3.91 o
  -8  10   3      416.82      363.93      9.26 o
  -6  10   3       26.23       19.08      3.44 o
  -4  10   3      754.43      738.24     12.83 o
  -2  10   3      132.00      156.12      4.99 o
   0  10   3       58.71       82.11      6.26 o
   2  10   3      115.48      118.91      5.36 o
   4  10   3      326.63      305.98      8.12 o
   6  10   3       98.00       85.43      6.65 o
   8  10   3      182.59      186.19     10.31 o
  10  10   3       58.50       52.17      7.28 o
  12  10   3       76.50       72.85     12.97 o
 -13  11   3      136.34      171.03     10.66 o
 -11  11   3      483.49      453.84     30.18 o
  -9  11   3      172.34      135.29      8.37 o
  -7  11   3       58.81       65.13      5.64 o
  -5  11   3      124.92      107.06      5.38 o
  -3  11   3      825.13      867.31     15.04 o
  -1  11   3      192.95      226.48      6.29 o
   1  11   3      307.42      286.58      7.44 o
   3  11   3      209.40      226.39      8.87 o
   5  11   3     1071.59     1046.94     18.81 o
   7  11   3      157.40      136.47      8.76 o
   9  11   3       36.22       37.49      9.81 o
  11  11   3       41.67       41.23      7.09 o
 -12  12   3       13.88        5.58      4.49 o
 -10  12   3      105.88      113.46      8.19 o
  -8  12   3      251.16      238.93     10.10 o
  -6  12   3     1320.47     1245.86     30.42 o
  -4  12   3      584.43      567.60     11.21 o
  -2  12   3      538.64      494.27      9.86 o
   0  12   3     1867.11     1964.42     26.01 o
   2  12   3       78.14       72.69      5.06 o
   4  12   3      262.69      268.93      9.77 o
   6  12   3      233.88      252.75     11.61 o
   8  12   3        3.30        2.70      4.33 o
  10  12   3       90.80       68.95      9.64 o
  12  12   3      181.81      211.70     13.80 o
 -13  13   3       22.62       28.07      6.15 o
 -11  13   3       28.37       39.01      6.13 o
  -9  13   3       68.58       78.35      7.17 o
  -7  13   3      592.66      565.08     14.34 o
  -5  13   3     1379.19     1369.05     31.99 o
  -3  13   3       91.61       82.59      5.13 o
  -1  13   3      733.75      699.90     13.12 o
   1  13   3       49.73       56.25      5.04 o
   3  13   3       22.54       14.09      3.65 o
   5  13   3      380.31      319.35     15.90 o
   7  13   3      446.39      432.04     27.09 o
   9  13   3       38.35       26.86      6.03 o
  11  13   3       54.49       67.61      9.86 o
 -12  14   3       94.48      106.02     12.46 o
 -10  14   3      208.35      186.89     12.04 o
  -8  14   3      393.79      377.29     14.22 o
  -6  14   3      227.65      222.51      9.85 o
  -4  14   3       72.93       72.60      8.16 o
  -2  14   3     2039.42     2155.26     29.00 o
   0  14   3       73.80       52.62      5.26 o
   2  14   3      384.02      370.83     12.21 o
   4  14   3      469.57      407.07     16.81 o
   6  14   3       71.75       67.06      7.60 o
   8  14   3        9.92       12.29      5.27 o
  10  14   3       11.23       14.02      7.11 o
 -11  15   3       40.90       39.74      6.65 o
  -9  15   3      283.71      271.46     11.99 o
  -7  15   3      167.12      182.06      9.98 o
  -5  15   3      103.69       97.96      7.42 o
  -3  15   3     1633.18     1632.51     36.64 o
  -1  15   3      713.90      735.98     16.98 o
   1  15   3        4.32       -1.58      4.15 o
   3  15   3      324.67      307.67     12.56 o
   5  15   3      213.14      213.35     11.89 o
   7  15   3      391.68      410.50     14.92 o
   9  15   3        1.34        9.42      5.55 o
 -12  16   3       56.67       72.12      8.40 o
 -10  16   3       28.05       20.35      6.47 o
  -8  16   3      245.64      239.23     11.42 o
  -6  16   3       40.28       23.45      4.59 o
  -4  16   3     1638.38     1645.31     33.62 o
  -2  16   3      158.58      169.85      9.10 o
   0  16   3       20.78        9.72      6.37 o
   2  16   3      306.62      295.50     12.01 o
   4  16   3      137.00      137.50      9.74 o
   6  16   3      371.89      368.84     15.58 o
   8  16   3       31.07       17.34      5.94 o
  10  16   3      112.13      133.66     14.66 o
 -11  17   3      234.96      301.59     14.64 o
  -9  17   3        9.78        5.41      5.07 o
  -7  17   3      204.53      222.09     11.95 o
  -5  17   3      454.98      442.10     14.02 o
  -3  17   3      165.91      166.98      9.39 o
  -1  17   3       82.70       89.55      7.59 o
   1  17   3       55.05       48.89      6.24 o
   3  17   3       31.23       16.81      5.34 o
   5  17   3      104.13      100.20      9.19 o
   7  17   3       53.20       40.97      7.83 o
   9  17   3       29.79       35.90      7.49 o
 -10  18   3      355.58      457.00     25.49 o
  -8  18   3       38.91       35.77      6.44 o
  -6  18   3      420.04      443.74     14.76 o
  -4  18   3      714.08      717.31     21.86 o
  -2  18   3       11.83        2.96      4.15 o
   0  18   3      547.89      511.54     15.73 o
   2  18   3       36.06       44.65      6.74 o
   4  18   3       39.90       42.40      8.86 o
   6  18   3       31.22       32.26      7.34 o
   8  18   3      208.93      236.96     13.90 o
  -9  19   3       87.50      132.00     16.66 o
  -7  19   3       11.16        7.91      5.86 o
  -5  19   3      393.49      420.92     14.48 o
  -3  19   3      221.08      204.26     11.15 o
  -1  19   3       33.92       42.27      6.65 o
   1  19   3      605.95      604.34     18.02 o
   3  19   3      160.56      154.88     11.21 o
   5  19   3       22.25       25.12      6.82 o
   7  19   3       73.83       84.01      9.96 o
  -8  20   3      120.25      131.92     12.33 o
  -6  20   3      160.71      168.99     11.17 o
  -4  20   3      164.07      204.41     15.35 o
  -2  20   3      251.76      257.91     12.90 o
   0  20   3       21.78       21.91      6.14 o
   2  20   3        8.22       -0.89      5.15 o
   4  20   3       10.88        7.14      6.38 o
   6  20   3      193.43      196.39     13.59 o
  -7  21   3       10.36       11.05      6.13 o
  -5  21   3        8.09        7.71      4.93 o
  -3  21   3       89.52       97.88     12.39 o
  -1  21   3      109.75      143.33     18.64 o
   1  21   3       52.88       38.66      7.10 o
   3  21   3       26.97       14.82      6.33 o
   5  21   3       81.57       96.41     15.20 o
  -6  22   3       20.30       11.22      7.82 o
  -4  22   3        1.99       -1.08      4.81 o
  -2  22   3       73.80       92.57      9.13 o
   0  22   3       43.64       49.23      7.97 o
   2  22   3       24.88       23.12      6.68 o
   4  22   3        6.25       -7.97     10.03 o
  -3  23   3       65.19       76.13     10.74 o
  -1  23   3       70.14       72.63     10.52 o
   1  23   3       33.87       11.60      8.69 o
   3  23   3       27.33       37.04     10.95 o
 -14   0   4      104.86      104.21     11.38 o
 -12   0   4      239.51      232.18     13.28 o
 -10   0   4      496.12      470.70     16.52 o
  -8   0   4      673.89      658.12     14.52 o
  -6   0   4      865.56      842.76     13.91 o
  -4   0   4      374.11      421.95      8.22 o
  -2   0   4        9.61       21.55      4.60 o
   0   0   4     1357.98     1592.55     22.98 o
   2   0   4     2875.85     2755.05     35.33 o
   4   0   4     1241.90     1121.79     19.25 o
   6   0   4     1469.12     1511.93     26.63 o
   8   0   4       14.15        7.68      4.75 o
  10   0   4      448.74      482.64     24.11 o
  12   0   4      146.75      158.48     14.88 o
 -15   1   4       19.11       13.25      5.22 o
 -13   1   4       13.23        7.25      4.05 o
 -11   1   4      168.95      162.14      8.84 o
  -9   1   4     1053.86      999.83     13.87 o
  -7   1   4      190.24      200.44      5.08 o
  -5   1   4      416.07      384.40      5.92 o
  -3   1   4      481.01      596.55      7.60 o
  -1   1   4      643.50      640.42     13.64 o
   1   1   4      693.47      680.63      8.39 o
   3   1   4      875.88      899.70      9.66 o
   5   1   4      192.24      184.99      7.21 o
   7   1   4      306.91      297.28     10.23 o
   9   1   4      172.05      175.06      9.10 o
  11   1   4       46.14       45.83      6.26 o
  13   1   4      379.68      396.43     16.89 o
 -14   2   4      349.42      365.98     12.85 o
 -12   2   4       11.51       10.23      3.96 o
 -10   2   4      560.65      505.58     12.06 o
  -8   2   4     3525.98     3414.55     32.77 o
  -6   2   4      146.49      153.93      4.65 o
  -4   2   4      354.69      449.98      9.09 o
  -2   2   4      956.43     1272.55     15.88 o
   0   2   4     1481.32     1600.07     19.89 o
   2   2   4     1659.96     1540.65     14.96 o
   4   2   4      635.83      688.01      9.95 o
   6   2   4      518.25      514.74     12.69 o
   8   2   4       18.23       28.99      4.52 o
  10   2   4      428.80      453.43     13.99 o
  12   2   4      513.62      526.78     16.81 o
 -15   3   4      161.47      198.10     14.07 o
 -13   3   4       91.67      121.22      9.47 o
 -11   3   4      344.73      340.59     10.61 o
  -9   3   4     4027.76     3888.60     37.61 o
  -7   3   4       68.27       60.07      3.25 o
  -5   3   4      535.69      555.71      7.56 o
  -3   3   4      728.59      770.43      9.08 o
  -1   3   4      184.43      201.93      6.10 o
   1   3   4     5272.08     5565.68     43.45 o
   3   3   4      757.58      824.58     10.36 o
   5   3   4        9.44       13.06      2.60 o
   7   3   4      412.61      469.88     11.65 o
   9   3   4      137.21      146.79      8.42 o
  11   3   4      701.72      721.30     20.07 o
  13   3   4      385.79      419.83     20.87 o
 -14   4   4      209.15      240.14     12.07 o
 -12   4   4      262.35      232.80     10.25 o
 -10   4   4      962.42      963.23     17.43 o
  -8   4   4      491.78      452.18      8.46 o
  -6   4   4       55.52       55.88      2.86 o
  -4   4   4     3707.85     4001.46     31.16 o
  -2   4   4     1161.76     1231.38     18.54 o
   0   4   4     1285.97     1365.21     14.74 o
   2   4   4     2361.63     2423.47     22.18 o
   4   4   4      407.33      428.93      8.77 o
   6   4   4      259.42      264.53      8.64 o
   8   4   4       63.18       65.67     13.21 o
  10   4   4      346.22      355.12     13.51 o
  12   4   4      223.11      251.02     16.48 o
 -15   5   4      341.88      404.31     14.98 o
 -13   5   4       85.21       94.21      7.88 o
 -11   5   4      310.72      317.14     11.41 o
  -9   5   4      889.99      892.93     20.04 o
  -7   5   4      241.75      243.27      5.66 o
  -5   5   4      438.86      431.56      6.47 o
  -3   5   4      959.54     1120.05     13.13 o
  -1   5   4        0.82        1.77      1.01 o
   1   5   4      146.87      150.18      3.90 o
   3   5   4      726.34      778.31     10.43 o
   5   5   4       33.94       25.83      3.21 o
   7   5   4       57.39       53.57      5.28 o
   9   5   4      633.68      613.38     17.36 o
  11   5   4      159.49      166.90     12.38 o
  13   5   4      129.22      103.79     14.37 o
 -14   6   4      388.21      431.33     15.31 o
 -12   6   4       36.34       29.73      5.79 o
 -10   6   4      410.74      357.98     11.32 o
  -8   6   4       87.15       81.59      5.41 o
  -6   6   4       81.40       95.53      4.85 o
  -4   6   4      763.21      823.67     11.31 o
  -2   6   4      315.77      309.05      5.88 o
   0   6   4      162.35      174.13      4.58 o
   2   6   4      505.00      448.10      7.61 o
   4   6   4      158.79      171.58      6.41 o
   6   6   4      468.16      454.99     11.67 o
   8   6   4       22.45       25.51      4.68 o
  10   6   4      152.78      169.76     18.25 o
  12   6   4        4.07        8.91      5.61 o
 -13   7   4       18.31       10.38      4.84 o
 -11   7   4       45.89       38.62      6.02 o
  -9   7   4      695.18      651.24     15.26 o
  -7   7   4       13.74       11.77      2.10 o
  -5   7   4      245.02      257.65      6.50 o
  -3   7   4      747.52      759.66     11.58 o
  -1   7   4      168.19      149.58      4.70 o
   1   7   4      371.77      368.02      7.98 o
   3   7   4      502.52      435.84      8.34 o
   5   7   4      168.85      159.31      6.45 o
   7   7   4       32.75       31.96      5.31 o
   9   7   4      195.59      214.49     10.72 o
  11   7   4        5.04        1.03      7.02 o
 -14   8   4      186.87      203.85     13.38 o
 -12   8   4        4.34       -1.02      3.93 o
 -10   8   4     1161.18     1011.43     31.00 o
  -8   8   4      281.01      280.87      7.23 o
  -6   8   4      472.50      442.44      8.01 o
  -4   8   4     1233.57     1323.58     15.75 o
  -2   8   4      536.37      499.95      9.46 o
   0   8   4      466.84      490.97      9.47 o
   2   8   4     2093.18     2053.25     22.09 o
   4   8   4      367.01      368.03      8.47 o
   6   8   4       82.72       77.09      6.17 o
   8   8   4       31.81       12.80      4.47 o
  10   8   4       24.58       20.61      6.37 o
  12   8   4       59.69       66.97     10.90 o
 -13   9   4       21.74       24.96      6.70 o
 -11   9   4      128.95      116.84      8.18 o
  -9   9   4      358.22      319.63     10.66 o
  -7   9   4       13.03       17.23      2.84 o
  -5   9   4      193.51      204.66      7.07 o
  -3   9   4     1592.88     1522.60     21.01 o
  -1   9   4      109.36      116.13      3.90 o
   1   9   4      962.47      899.81     16.87 o
   3   9   4     1302.03     1352.93     17.62 o
   5   9   4      430.34      430.94     11.90 o
   7   9   4      834.80      807.12     18.13 o
   9   9   4      110.74      113.42      8.84 o
  11   9   4       66.26       53.50      7.77 o
 -14  10   4       98.18       98.99      8.81 o
 -12  10   4       22.94       22.13      5.38 o
 -10  10   4       78.57       71.11      7.72 o
  -8  10   4      414.96      390.35     13.67 o
  -6  10   4      299.15      259.71      7.12 o
  -4  10   4      396.61      380.20      9.55 o
  -2  10   4      807.47      799.53     11.83 o
   0  10   4     1494.16     1462.24     18.31 o
   2  10   4      201.83      191.17      6.34 o
   4  10   4     1718.08     1604.79     22.91 o
   6  10   4     1308.50     1265.91     26.06 o
   8  10   4       10.73       18.04      5.75 o
  10  10   4       91.04       72.53      8.17 o
 -13  11   4       30.33       23.64      6.03 o
 -11  11   4       21.18       17.02      5.74 o
  -9  11   4      264.50      240.07     10.37 o
  -7  11   4      267.87      234.44     13.45 o
  -5  11   4      207.83      211.97      7.08 o
  -3  11   4     1680.25     1614.08     21.13 o
  -1  11   4     2225.86     2111.56     24.81 o
   1  11   4     1065.33      998.28     20.74 o
   3  11   4      954.66      992.84     16.23 o
   5  11   4      948.93      910.33     22.70 o
   7  11   4      564.90      599.69     16.37 o
   9  11   4       29.13       27.24      5.79 o
  11  11   4       97.13       73.72      8.81 o
 -12  12   4       24.97       27.55      5.86 o
 -10  12   4       26.26       30.71      5.50 o
  -8  12   4      255.78      218.72      9.73 o
  -6  12   4       67.93       70.26      8.78 o
  -4  12   4      600.87      581.38     15.19 o
  -2  12   4      473.35      473.28      9.62 o
   0  12   4      715.89      752.35     12.64 o
   2  12   4       41.34       41.20      4.21 o
   4  12   4      182.59      148.12     11.97 o
   6  12   4      733.80      688.83     21.98 o
   8  12   4       83.94       81.06      8.01 o
  10  12   4       44.97       51.93      7.83 o
 -13  13   4      203.20      255.70     15.45 o
 -11  13   4       28.77       36.61      6.10 o
  -9  13   4       15.18        7.28      4.18 o
  -7  13   4       10.21       12.27      4.01 o
  -5  13   4      430.33      410.36     15.03 o
  -3  13   4     1349.77     1317.37     21.97 o
  -1  13   4      105.72      115.91      6.06 o
   1  13   4      289.19      283.34     11.21 o
   3  13   4       61.07       50.97      5.69 o
   5  13   4       59.25       54.17      8.21 o
   7  13   4      464.68      444.98     15.11 o
   9  13   4        3.94       -1.24      4.83 o
 -12  14   4       73.33       64.33      7.65 o
 -10  14   4       28.75       36.13      9.89 o
  -8  14   4      137.29      127.34      8.47 o
  -6  14   4      152.30      145.97     14.81 o
  -4  14   4      718.99      766.35     16.35 o
  -2  14   4      746.08      734.05     16.36 o
   0  14   4      453.40      437.74     12.82 o
   2  14   4      133.63      131.80      8.44 o
   4  14   4      299.20      257.24     12.03 o
   6  14   4      509.56      454.14     14.95 o
   8  14   4       24.78       10.31      5.44 o
  10  14   4       11.29       19.93      6.79 o
 -11  15   4      156.06      195.23     11.62 o
  -9  15   4       74.37       60.67     10.43 o
  -7  15   4      205.06      193.22     10.29 o
  -5  15   4     1207.82     1202.62     22.53 o
  -3  15   4       43.18       40.86      5.30 o
  -1  15   4      482.05      478.22     22.23 o
   1  15   4      287.36      273.14     11.23 o
   3  15   4       69.32       72.29     11.21 o
   5  15   4       69.84       79.29      8.28 o
   7  15   4      202.00      221.61     19.49 o
   9  15   4       19.02        8.41      6.06 o
 -10  16   4       16.01       13.67      5.83 o
  -8  16   4       26.48       24.49      7.45 o
  -6  16   4      404.21      387.55     13.08 o
  -4  16   4      689.69      698.93     16.88 o
  -2  16   4      377.86      396.44     12.89 o
   0  16   4      204.31      208.37     13.28 o
   2  16   4      146.22      147.11      9.72 o
   4  16   4       30.51       27.66      5.99 o
   6  16   4       39.81       47.21     10.79 o
   8  16   4       35.58       27.90      7.06 o
  -9  17   4      258.96      258.24     13.12 o
  -7  17   4      101.69      111.16      8.03 o
  -5  17   4     1520.49     1545.54     27.81 o
  -3  17   4       89.51       90.20      8.34 o
  -1  17   4      392.71      388.49     13.84 o
   1  17   4      303.15      292.50     12.52 o
   3  17   4       97.72       85.25      8.33 o
   5  17   4      184.34      172.10     11.86 o
   7  17   4      181.53      214.74     12.79 o
 -10  18   4       96.74       99.37      9.59 o
  -8  18   4      131.17      135.31     14.17 o
  -6  18   4       15.74       10.63      6.43 o
  -4  18   4     1049.96     1124.81     23.37 o
  -2  18   4       85.12       90.52      8.15 o
   0  18   4      181.04      182.68     11.04 o
   2  18   4       63.41       41.41      7.00 o
   4  18   4       37.61       23.96      6.59 o
   6  18   4       90.48       91.54      9.96 o
  -9  19   4      112.58      133.97     10.95 o
  -7  19   4       24.09       20.53      6.08 o
  -5  19   4       40.37       40.92     11.06 o
  -3  19   4        9.13       10.76      5.18 o
  -1  19   4      114.35      116.96     12.66 o
   1  19   4        8.83        9.86      5.35 o
   3  19   4        4.32        6.03      5.62 o
   5  19   4       64.36       77.02      9.53 o
   7  19   4       80.94       82.49      9.56 o
  -8  20   4      144.66      176.65     13.23 o
  -6  20   4        9.94       11.23      5.23 o
  -4  20   4      236.14      278.23     13.70 o
  -2  20   4       60.86       52.89      7.13 o
   0  20   4       16.09        9.61      8.37 o
   2  20   4        2.97       -3.31      5.22 o
   4  20   4       10.56        7.87      6.39 o
   6  20   4      101.17      131.50     12.29 o
  -7  21   4        3.88        7.72      6.26 o
  -5  21   4       94.39       98.99      9.24 o
  -3  21   4      200.69      200.64     21.25 o
  -1  21   4      102.00      109.20     15.32 o
   1  21   4       28.58       28.78      7.00 o
   3  21   4       51.22       53.16      8.38 o
  -4  22   4       60.49       66.44      8.19 o
  -2  22   4       96.69      107.32     18.25 o
   0  22   4       54.31       52.13     13.05 o
   2  22   4      173.18      169.12     12.75 o
  -1  23   4        5.53        8.17      6.27 o
 -15   1   5      145.55      183.82     10.68 o
 -13   1   5      284.19      289.55     11.41 o
 -11   1   5      176.59      179.07      8.70 o
  -9   1   5     3783.49     3724.29     43.31 o
  -7   1   5     1599.15     1607.63     16.89 o
  -5   1   5      106.89       95.57      3.71 o
  -3   1   5     1479.39     1544.41     19.24 o
  -1   1   5      499.24      563.83     10.23 o
   1   1   5     1244.09     1166.02     13.66 o
   3   1   5      139.80      157.29      4.54 o
   5   1   5      642.56      702.40     13.64 o
   7   1   5      221.95      224.11      8.63 o
   9   1   5       37.28       46.86      6.30 o
  11   1   5      573.28      608.54     19.43 o
 -14   2   5      308.28      364.69     13.10 o
 -12   2   5       82.06       88.67      8.72 o
 -10   2   5      509.30      502.12     12.42 o
  -8   2   5     1978.50     1912.14     19.68 o
  -6   2   5      287.67      252.25      4.79 o
  -4   2   5      967.99     1040.84     11.76 o
  -2   2   5      641.32      699.79     10.86 o
   0   2   5      778.00      851.61     12.25 o
   2   2   5      921.03      941.62     11.71 o
   4   2   5       22.83       17.41      2.61 o
   6   2   5       24.15       14.19      3.11 o
   8   2   5       98.31       88.72      6.55 o
  10   2   5       53.21       56.42      6.90 o
  12   2   5      254.86      264.38     14.51 o
 -15   3   5       89.84      104.94      8.47 o
 -13   3   5      120.75      138.41      8.67 o
 -11   3   5       30.76       30.17      4.76 o
  -9   3   5      113.85      121.53      6.68 o
  -7   3   5      251.98      257.60      5.82 o
  -5   3   5      328.68      306.45      5.55 o
  -3   3   5      405.53      416.28      7.20 o
  -1   3   5      843.87      867.42     14.11 o
   1   3   5      117.91      109.73      3.29 o
   3   3   5        3.71        4.63      1.86 o
   5   3   5      366.06      381.84     13.21 o
   7   3   5      608.70      579.04     15.42 o
   9   3   5       48.57       41.22      5.87 o
  11   3   5      170.49      148.13     10.91 o
 -14   4   5      140.46      215.91     17.02 o
 -12   4   5       12.41       10.11      4.23 o
 -10   4   5       49.87       47.97      6.14 o
  -8   4   5       69.57       62.72      4.13 o
  -6   4   5       18.02       24.21      2.07 o
  -4   4   5      629.17      648.83      7.95 o
  -2   4   5      366.25      416.96     10.79 o
   0   4   5      288.74      280.71      8.31 o
   2   4   5      334.20      338.98      6.65 o
   4   4   5      198.09      190.20      5.89 o
   6   4   5       60.58       66.66      5.53 o
   8   4   5      201.50      203.91     18.10 o
  10   4   5       25.36       15.77      5.37 o
  12   4   5       62.88       66.21      8.55 o
 -13   5   5      201.40      236.93     14.70 o
 -11   5   5       13.64       25.96      4.83 o
  -9   5   5      616.71      610.79     17.44 o
  -7   5   5      358.81      363.90      6.46 o
  -5   5   5       62.58       59.62      3.49 o
  -3   5   5      386.93      425.43      9.71 o
  -1   5   5       39.61       53.52      4.50 o
   1   5   5      756.70      777.09     10.23 o
   3   5   5       80.35       61.38      4.25 o
   5   5   5        8.78       16.05      3.52 o
   7   5   5        9.63       13.20      4.00 o
   9   5   5       72.84       77.76      7.51 o
  11   5   5      122.81      118.79     12.62 o
 -14   6   5      134.01      182.88     11.02 o
 -12   6   5       63.21       81.15      7.24 o
 -10   6   5      856.57      806.90     26.30 o
  -8   6   5      845.48      825.42     15.76 o
  -6   6   5      169.91      152.04      4.52 o
  -4   6   5      196.57      222.79      6.33 o
  -2   6   5        4.61        6.83      1.62 o
   0   6   5       35.37       43.52      2.84 o
   2   6   5     2063.87     2101.41     23.03 o
   4   6   5       61.94       58.42      4.06 o
   6   6   5       81.63       65.64      7.10 o
   8   6   5      278.74      264.27     11.16 o
  10   6   5      221.94      230.20     12.59 o
 -13   7   5      103.53      115.59      7.96 o
 -11   7   5       97.71       82.10      6.47 o
  -9   7   5        7.49        4.74      3.29 o
  -7   7   5      586.29      559.57      9.45 o
  -5   7   5      197.47      195.27      5.46 o
  -3   7   5      119.90      133.34      4.92 o
  -1   7   5      562.07      520.78      9.13 o
   1   7   5      990.32      958.81     18.12 o
   3   7   5      548.93      565.74      9.34 o
   5   7   5      281.02      306.50     19.17 o
   7   7   5      130.79      121.10      9.50 o
   9   7   5        6.63        7.56      4.48 o
  11   7   5       61.97       46.88      7.41 o
 -14   8   5      109.50      145.74     10.12 o
 -12   8   5       58.45       94.65     11.22 o
 -10   8   5       63.01       74.61      8.05 o
  -8   8   5      178.70      171.44     10.12 o
  -6   8   5      253.93      242.51      6.16 o
  -4   8   5      513.79      550.91      9.68 o
  -2   8   5      873.80      870.90     15.52 o
   0   8   5      116.60      132.83      5.16 o
   2   8   5      673.09      684.57     10.93 o
   4   8   5      695.25      678.97     14.51 o
   6   8   5      215.57      213.47     12.42 o
   8   8   5      398.75      396.46     13.92 o
  10   8   5       13.20        3.48      5.12 o
 -13   9   5        7.47        8.17      5.08 o
 -11   9   5      149.84      151.06      9.34 o
  -9   9   5       18.69       14.59      4.05 o
  -7   9   5       23.48       23.88      3.76 o
  -5   9   5      396.24      358.92      8.72 o
  -3   9   5     1058.14     1027.92     15.61 o
  -1   9   5      194.69      190.07      7.68 o
   1   9   5      378.36      365.62     10.66 o
   3   9   5      491.73      472.12     19.89 o
   5   9   5      131.16      134.86      7.76 o
   7   9   5       85.78       82.18      8.05 o
   9   9   5      147.56      123.48      9.66 o
  11   9   5       55.36       34.65      7.59 o
 -12  10   5        0.92        2.56      4.92 o
 -10  10   5       57.81       52.68      6.09 o
  -8  10   5      206.88      183.14      8.47 o
  -6  10   5       10.40        9.73      3.92 o
  -4  10   5      201.38      173.62      9.86 o
  -2  10   5      485.86      546.51     11.19 o
   0  10   5      526.54      486.72     21.04 o
   2  10   5      250.41      252.31      8.85 o
   4  10   5      242.22      230.39     14.00 o
   6  10   5      468.16      444.23     22.15 o
   8  10   5      145.70      134.30      9.47 o
  10  10   5       17.03       11.91      6.93 o
 -13  11   5       30.04       41.34      6.96 o
 -11  11   5      102.29       97.82      8.18 o
  -9  11   5      120.01      107.24     11.18 o
  -7  11   5      547.88      504.96     16.26 o
  -5  11   5      338.33      348.46     18.75 o
  -3  11   5      154.49      169.77      7.25 o
  -1  11   5     1737.25     1716.75     35.31 o
   1  11   5      725.02      734.10     13.13 o
   3  11   5      695.74      684.94     17.96 o
   5  11   5      194.14      174.89     13.12 o
   7  11   5        2.04        6.95      4.72 o
   9  11   5       60.53       52.53      7.78 o
 -12  12   5      135.72      154.41     10.42 o
 -10  12   5       13.26       16.44      5.69 o
  -8  12   5      325.85      309.12     10.87 o
  -6  12   5      136.14      110.89     11.28 o
  -4  12   5      414.24      405.33     16.16 o
  -2  12   5      543.94      519.43     18.57 o
   0  12   5      300.64      322.20     12.96 o
   2  12   5       66.27       54.56     10.75 o
   4  12   5      186.75      187.86     10.21 o
   6  12   5      264.57      227.42     14.02 o
   8  12   5       93.80       98.38     11.91 o
  10  12   5       32.32       43.16     10.54 o
 -11  13   5       56.01       51.54      8.88 o
  -9  13   5       92.11       69.27      7.14 o
  -7  13   5      213.00      185.68     12.01 o
  -5  13   5      257.16      262.07     25.33 o
  -3  13   5       19.40       22.82      6.83 o
  -1  13   5      263.09      265.58     16.86 o
   1  13   5      215.95      192.60     11.74 o
   3  13   5        3.40        0.83      3.83 o
   5  13   5      161.60      137.36     10.14 o
   7  13   5      179.08      195.98     11.68 o
   9  13   5       22.84       32.57      7.11 o
 -10  14   5      113.53      112.03      8.75 o
  -8  14   5      111.57      100.78      9.75 o
  -6  14   5      224.55      206.36     15.58 o
  -4  14   5       50.57       46.78      8.52 o
  -2  14   5      812.34      846.70     22.82 o
   0  14   5      242.16      241.14     12.80 o
   2  14   5       99.54       92.83      7.52 o
   4  14   5      593.84      523.89     16.17 o
   6  14   5      285.35      269.05     12.48 o
   8  14   5        6.29        9.90      5.79 o
 -11  15   5       43.78       37.36      8.42 o
  -9  15   5       44.41       52.03      9.57 o
  -7  15   5       76.00       74.24      9.13 o
  -5  15   5       25.10       16.72      5.71 o
  -3  15   5      406.62      423.50     16.15 o
  -1  15   5      174.92      145.25     14.39 o
   1  15   5      356.12      336.59     15.24 o
   3  15   5       75.40       69.59      7.36 o
   5  15   5      119.74      101.16      9.33 o
   7  15   5       99.39       82.21     12.01 o
 -10  16   5       55.06       86.91     10.61 o
  -8  16   5       36.76       38.14      6.83 o
  -6  16   5      280.05      275.70     23.10 o
  -4  16   5       77.16       77.29     11.26 o
  -2  16   5      164.68      158.69     11.42 o
   0  16   5       14.20        3.61      5.36 o
   2  16   5      126.58      141.95     12.65 o
   4  16   5       47.35       46.31      7.34 o
   6  16   5      272.38      268.56     13.83 o
  -9  17   5       26.43       25.79      7.86 o
  -7  17   5       61.58       45.09      8.40 o
  -5  17   5        3.83       -7.58      5.04 o
  -3  17   5      233.65      242.89     14.14 o
  -1  17   5       11.14       18.79      6.56 o
   1  17   5       58.98       49.80      8.32 o
   3  17   5       47.04       59.67      7.65 o
   5  17   5       45.67       46.38      7.92 o
   7  17   5      116.38      130.46     10.84 o
  -8  18   5       31.93       20.85      8.25 o
  -6  18   5       47.38       55.79      8.86 o
  -4  18   5      319.67      328.26     16.30 o
  -2  18   5       54.09       62.73      8.80 o
   0  18   5       89.77      108.66     10.96 o
   2  18   5       54.31       40.09     10.60 o
   4  18   5       14.56        9.01      7.28 o
   6  18   5      190.13      195.46     12.95 o
  -7  19   5       63.53       67.37      9.96 o
  -5  19   5       26.02       22.16      7.60 o
  -3  19   5      308.48      335.83     16.91 o
  -1  19   5        7.02       -3.30      6.10 o
   1  19   5      205.37      240.51     16.25 o
   3  19   5       72.52       82.38     10.64 o
   5  19   5       31.80       40.53      8.00 o
  -6  20   5      119.50      128.55     12.45 o
  -4  20   5      848.39      927.84     28.17 o
  -2  20   5      137.09      133.25     15.50 o
   0  20   5      111.09      141.07     15.45 o
   2  20   5      131.48      163.47     17.47 o
   4  20   5       69.22       70.76      9.49 o
  -5  21   5      135.14      171.39     14.28 o
  -3  21   5      514.60      577.88     22.34 o
  -1  21   5       41.52       55.36      9.38 o
   1  21   5        4.60        4.65      7.23 o
 -14   0   6      288.86      338.15     25.81 o
 -12   0   6       31.58       39.78      7.71 o
 -10   0   6      154.93      126.93     14.16 o
  -8   0   6      989.64      954.37     30.35 o
  -6   0   6     1932.76     1924.37     33.27 o
  -4   0   6      453.51      432.11      9.81 o
  -2   0   6     1030.04     1051.27     28.45 o
   0   0   6      814.37      822.96     17.10 o
   2   0   6       95.04       79.81      6.28 o
   4   0   6       47.69       46.22      5.54 o
   6   0   6       76.67       80.63      7.92 o
   8   0   6      204.70      183.78     17.00 o
  10   0   6      118.45      117.44     12.50 o
 -13   1   6      110.25      132.51      8.67 o
 -11   1   6       55.34       59.55      6.70 o
  -9   1   6      374.91      369.14     11.80 o
  -7   1   6     1546.33     1525.17     20.52 o
  -5   1   6      245.56      229.24      5.65 o
  -3   1   6       63.27       86.44      4.67 o
  -1   1   6      318.53      354.19      9.93 o
   1   1   6      760.50      788.70     14.69 o
   3   1   6       22.01       19.85      3.00 o
   5   1   6       65.42       45.25      4.65 o
   7   1   6      220.08      251.74      9.36 o
   9   1   6       63.53       62.67      7.01 o
  11   1   6        5.38        1.69      6.55 o
 -14   2   6      678.20      804.93     27.03 o
 -12   2   6      128.21      124.32      9.22 o
 -10   2   6      101.31      116.92      8.11 o
  -8   2   6     3984.98     3875.62     62.19 o
  -6   2   6      545.38      552.90      9.36 o
  -4   2   6      220.76      259.23      5.19 o
  -2   2   6      461.28      544.75     11.39 o
   0   2   6       48.77       49.94      2.71 o
   2   2   6      453.64      399.41      7.46 o
   4   2   6      382.60      405.61     10.61 o
   6   2   6      208.10      202.50      8.55 o
   8   2   6       29.88       41.73      5.61 o
  10   2   6      278.08      320.81     16.61 o
 -13   3   6      194.76      222.93     17.24 o
 -11   3   6      174.94      177.87     10.33 o
  -9   3   6     1092.03     1106.35     21.09 o
  -7   3   6      100.26      112.13      5.48 o
  -5   3   6       74.75       84.35      3.37 o
  -3   3   6      432.77      430.97      9.53 o
  -1   3   6      166.74      173.52      5.87 o
   1   3   6      761.36      778.26     10.18 o
   3   3   6     1236.15     1234.56     25.44 o
   5   3   6       58.95       59.20      9.67 o
   7   3   6      176.07      175.47     10.58 o
   9   3   6       68.11       70.01      9.61 o
 -14   4   6       14.66       20.12      8.45 o
 -12   4   6       39.97       39.90      6.57 o
 -10   4   6       19.60       15.58      4.71 o
  -8   4   6      800.45      830.97     17.04 o
  -6   4   6      319.12      327.55      6.83 o
  -4   4   6       26.61       34.49      2.36 o
  -2   4   6      230.35      182.91      7.32 o
   0   4   6       42.91       36.88      2.04 o
   2   4   6      769.97      727.32     14.82 o
   4   4   6       49.41       56.83      9.36 o
   6   4   6      102.82      119.32      9.82 o
   8   4   6       82.00       83.44      7.46 o
  10   4   6       27.28       23.48      5.91 o
 -13   5   6       21.84       26.99     10.59 o
 -11   5   6        0.47        4.05      4.90 o
  -9   5   6      311.69      321.57     11.12 o
  -7   5   6     1833.97     1778.40     25.36 o
  -5   5   6      175.67      159.92      6.64 o
  -3   5   6      200.63      212.63      7.91 o
  -1   5   6      375.33      422.74     23.66 o
   1   5   6      840.48      882.98     11.55 o
   3   5   6      983.88      982.09     15.99 o
   5   5   6        8.29        6.23      4.37 o
   7   5   6       40.17       38.23      5.75 o
   9   5   6       73.19       82.53      8.04 o
 -12   6   6       67.85       96.29      8.27 o
 -10   6   6      127.58      123.19      8.13 o
  -8   6   6       27.79       22.83      5.27 o
  -6   6   6       26.41       34.49      3.42 o
  -4   6   6       26.16       18.42      2.81 o
  -2   6   6       83.79       77.74      6.47 o
   0   6   6       92.69       94.86      3.67 o
   2   6   6     1292.99     1260.48     27.15 o
   4   6   6       27.13       25.78      5.99 o
   6   6   6       69.13       75.18      6.78 o
   8   6   6      194.87      184.03     10.61 o
  10   6   6       24.62       17.73      5.99 o
 -13   7   6       42.13       42.69      8.00 o
 -11   7   6       41.79       38.09     10.13 o
  -9   7   6      167.20      147.93     10.09 o
  -7   7   6       85.08       69.58      6.92 o
  -5   7   6      177.87      167.60      5.95 o
  -3   7   6        5.85        8.98      2.15 o
  -1   7   6      272.15      302.46      6.80 o
   1   7   6      926.85      912.10     14.29 o
   3   7   6       42.01       47.44      7.91 o
   5   7   6       15.43       15.93      3.95 o
   7   7   6       89.04       81.22      7.68 o
   9   7   6       92.05       59.13      7.58 o
 -12   8   6       16.56       18.57      6.42 o
 -10   8   6      176.68      190.97     17.04 o
  -8   8   6       40.54       27.69      8.21 o
  -6   8   6      285.20      245.51     19.22 o
  -4   8   6      120.60      110.76      5.16 o
  -2   8   6       40.48       37.58      5.99 o
   0   8   6     1167.13     1176.75     18.49 o
   2   8   6      355.97      384.22      9.45 o
   4   8   6      125.40      113.90      7.63 o
   6   8   6       29.56       37.45      6.03 o
   8   8   6        6.04        8.44      6.27 o
  10   8   6       76.64       70.65      9.99 o
 -13   9   6      176.55      213.87     15.84 o
 -11   9   6       56.64       69.64      8.89 o
  -9   9   6       77.00       71.02      7.96 o
  -7   9   6      265.72      274.12     12.62 o
  -5   9   6      163.18      147.59     11.62 o
  -3   9   6      976.44      999.39     16.40 o
  -1   9   6      200.15      197.72      9.52 o
   1   9   6      161.01      179.44      9.13 o
   3   9   6      410.65      398.35     12.27 o
   5   9   6       16.46        5.55      4.45 o
   7   9   6      350.66      351.97     14.18 o
   9   9   6       63.22       69.52      8.11 o
 -12  10   6       28.62       36.92      8.14 o
 -10  10   6      119.48      100.69      9.88 o
  -8  10   6       42.51       32.27      7.86 o
  -6  10   6      359.57      346.69     13.33 o
  -4  10   6     1352.10     1276.59     25.09 o
  -2  10   6      704.22      693.34     22.72 o
   0  10   6      457.86      466.28     11.28 o
   2  10   6      671.82      695.79     18.58 o
   4  10   6      409.40      405.41     13.49 o
   6  10   6      677.34      641.89     18.55 o
   8  10   6      111.58      135.16     10.74 o
 -11  11   6       19.58       22.04      7.37 o
  -9  11   6      753.42      761.38     21.94 o
  -7  11   6        7.92       10.11      4.99 o
  -5  11   6      482.34      480.51     15.52 o
  -3  11   6      733.19      757.49     18.70 o
  -1  11   6      865.70      817.58     20.45 o
   1  11   6      509.21      504.26     16.23 o
   3  11   6       49.62       40.79      5.87 o
   5  11   6      505.69      487.70     21.92 o
   7  11   6      562.59      616.03     19.36 o
   9  11   6        8.08        4.83      6.08 o
 -10  12   6       87.83      100.33     10.42 o
  -8  12   6      144.70      133.53     10.68 o
  -6  12   6       49.95       53.15      7.10 o
  -4  12   6      854.43      881.84     27.55 o
  -2  12   6       48.86       56.87      7.27 o
   0  12   6       98.23       89.83      8.34 o
   2  12   6       73.07       82.33      8.18 o
   4  12   6      103.26       85.41      9.08 o
   6  12   6      159.50      137.06     12.05 o
   8  12   6       19.44       15.75      6.26 o
 -11  13   6       56.24       69.04     11.33 o
  -9  13   6       62.39       66.23      8.83 o
  -7  13   6       25.27       19.96      6.47 o
  -5  13   6       29.70       40.28      7.29 o
  -3  13   6      477.70      443.18     18.41 o
  -1  13   6      355.01      355.41     14.67 o
   1  13   6      104.53       94.30      8.90 o
   3  13   6      147.74      126.95     10.39 o
   5  13   6      456.96      464.53     16.71 o
   7  13   6      101.83       86.57      9.35 o
 -10  14   6       68.13       67.98      9.68 o
  -8  14   6       69.96       51.25     10.88 o
  -6  14   6       63.71       71.62      8.71 o
  -4  14   6       47.11       47.65      9.21 o
  -2  14   6      148.46      161.07     11.64 o
   0  14   6      209.86      205.17     12.69 o
   2  14   6       59.43       44.25      7.55 o
   4  14   6      112.09      117.44      9.65 o
   6  14   6       42.72       44.59      9.13 o
  -9  15   6       54.72       49.73      9.12 o
  -7  15   6       18.40       21.22      6.71 o
  -5  15   6       39.13       39.69     10.67 o
  -3  15   6      308.98      327.01     20.11 o
  -1  15   6       21.38       13.92      6.25 o
   1  15   6      296.35      277.62     21.70 o
   3  15   6       28.61       33.04     11.05 o
   5  15   6        1.06       -0.77      4.99 o
  -8  16   6       47.60       54.84      8.76 o
  -6  16   6        0.27       -4.43      5.13 o
  -4  16   6       81.40       79.14      9.28 o
  -2  16   6       50.20       42.09      7.48 o
   0  16   6       18.82       12.83      6.41 o
   2  16   6      126.92      117.76     11.15 o
   4  16   6       21.44       25.35      7.54 o
   6  16   6        7.28        6.42      6.11 o
  -7  17   6       11.66        6.81      6.80 o
  -5  17   6       69.52       59.20     11.74 o
  -3  17   6      209.91      238.27     19.42 o
  -1  17   6      223.63      218.10     15.09 o
   1  17   6       68.43       70.14      9.60 o
   3  17   6      150.00      179.93     23.61 o
   5  17   6       32.05       23.37      7.14 o
  -6  18   6        1.42        1.08      6.55 o
  -4  18   6      526.83      585.73     29.40 o
  -2  18   6       89.70      110.70     14.66 o
   0  18   6      149.97      158.35     18.32 o
   2  18   6       14.80       19.75     15.02 o
   4  18   6       59.40       65.58     10.44 o
  -5  19   6       48.67       48.32      9.39 o
  -3  19   6      344.61      417.81     19.36 o
  -1  19   6       30.54       40.62      8.58 o
   1  19   6        2.32        2.52      7.55 o
  -2  20   6       38.18       31.89      8.49 o
   0  20   6       81.92       87.26     11.29 o
 -13   1   7      132.97      130.68     18.39 o
 -11   1   7       99.87       97.34      9.28 o
  -9   1   7      302.08      300.70     12.74 o
  -7   1   7      251.83      259.84     10.45 o
  -5   1   7      336.99      337.74      7.31 o
  -3   1   7      365.34      360.51      9.39 o
  -1   1   7      169.13      176.31      6.46 o
   1   1   7      104.20      103.36      4.65 o
   3   1   7       19.74       21.45      3.93 o
   5   1   7      131.37      143.80      8.61 o
   7   1   7       85.55       83.53      7.66 o
   9   1   7       17.10       24.32      6.23 o
 -12   2   7      239.65      241.33     22.79 o
 -10   2   7      149.92      147.66     11.66 o
  -8   2   7      752.03      763.52     18.70 o
  -6   2   7     1219.97     1229.18     27.20 o
  -4   2   7      166.64      189.20      5.86 o
  -2   2   7       11.52       10.87      3.03 o
   0   2   7      258.26      260.04      6.20 o
   2   2   7      463.15      444.39     12.34 o
   4   2   7      494.47      483.84     16.91 o
   6   2   7        8.93       11.82      4.36 o
   8   2   7       86.54       88.96      8.34 o
 -13   3   7      671.63      779.07     34.83 o
 -11   3   7       13.97       19.74      6.75 o
  -9   3   7       38.15       34.17      6.61 o
  -7   3   7      807.21      783.03     20.14 o
  -5   3   7      161.50      197.10      9.59 o
  -3   3   7      278.81      262.29      9.88 o
  -1   3   7      115.94      128.98      7.86 o
   1   3   7      118.32      124.54      5.95 o
   3   3   7      361.13      354.40     10.59 o
   5   3   7      139.99      133.40      8.48 o
   7   3   7       37.71       29.17      5.39 o
   9   3   7       13.85       11.81      5.14 o
 -12   4   7       42.04       58.85      9.85 o
 -10   4   7      148.50      157.12     12.23 o
  -8   4   7      529.51      552.01     24.33 o
  -6   4   7     1052.43     1074.28     18.50 o
  -4   4   7      737.65      724.34     22.46 o
  -2   4   7       50.14       53.84      6.05 o
   0   4   7      443.05      436.10      7.86 o
   2   4   7      874.65      930.31     17.99 o
   4   4   7       32.47       26.09      4.32 o
   6   4   7       75.43       89.14      9.10 o
   8   4   7        6.27        2.55      4.59 o
 -13   5   7      248.66      260.52     15.06 o
 -11   5   7       22.76       24.26      5.92 o
  -9   5   7       76.28       66.07      8.42 o
  -7   5   7      411.97      415.70     26.29 o
  -5   5   7      915.76      880.72     17.38 o
  -3   5   7      264.30      275.82     17.02 o
  -1   5   7       69.17       82.42      9.04 o
   1   5   7      100.97      130.25      5.13 o
   3   5   7      826.22      848.21     18.31 o
   5   5   7       63.81       53.49      6.69 o
   7   5   7       43.66       44.72      6.34 o
   9   5   7        1.41       13.13      5.34 o
 -12   6   7       10.92       13.97      7.57 o
 -10   6   7       23.17       21.84      9.41 o
  -8   6   7      158.14      168.20     11.95 o
  -6   6   7      206.65      222.07     10.85 o
  -4   6   7      473.67      472.88      9.54 o
  -2   6   7       73.88       81.14     10.90 o
   0   6   7      359.64      375.61     10.28 o
   2   6   7      624.40      638.66     14.70 o
   4   6   7       59.04       56.23      6.03 o
   6   6   7       11.09        7.95      5.37 o
   8   6   7       88.94       86.13      8.68 o
 -11   7   7       50.94       62.02     12.08 o
  -9   7   7      146.92      128.12     11.24 o
  -7   7   7        6.81        8.55      5.51 o
  -5   7   7       45.18       39.24      3.97 o
  -3   7   7      303.39      286.53      7.55 o
  -1   7   7      217.26      216.94      6.37 o
   1   7   7      208.50      207.75      8.01 o
   3   7   7      276.89      299.22     10.88 o
   5   7   7       39.65       37.44      7.52 o
   7   7   7      376.66      370.41     20.88 o
 -12   8   7      297.23      315.94     16.63 o
 -10   8   7       72.53       65.13      9.72 o
  -8   8   7      195.95      179.52     12.80 o
  -6   8   7      462.04      464.56     16.39 o
  -4   8   7      205.08      233.06      7.49 o
  -2   8   7      380.73      375.68      8.93 o
   0   8   7      739.98      722.96     19.88 o
   2   8   7      110.39      104.79      6.97 o
   4   8   7       21.13       12.43      4.39 o
   6   8   7      103.61      105.61      9.90 o
   8   8   7      213.46      219.16     18.19 o
 -11   9   7       74.06       88.80      9.71 o
  -9   9   7       97.11       79.49      8.62 o
  -7   9   7       21.07       27.21      7.50 o
  -5   9   7      102.70       75.56      8.04 o
  -3   9   7      657.41      654.41     13.41 o
  -1   9   7       96.84      111.71      8.27 o
   1   9   7      115.99      120.09      7.45 o
   3   9   7      136.82      137.67      8.47 o
   5   9   7       14.97       24.38      5.21 o
   7   9   7      156.19      150.92     10.91 o
 -10  10   7       12.00       12.61      8.23 o
  -8  10   7       97.64       94.92      8.94 o
  -6  10   7      154.74      116.44      9.14 o
  -4  10   7       11.42       14.33      5.30 o
  -2  10   7      152.39      153.07     15.15 o
   0  10   7      132.65      116.52      8.47 o
   2  10   7      145.76      143.03      8.70 o
   4  10   7      116.59      114.24      9.62 o
   6  10   7      100.66      113.98      9.48 o
 -11  11   7       57.42       60.10      9.14 o
  -9  11   7       72.09       78.99     11.74 o
  -7  11   7      239.21      236.18     13.32 o
  -5  11   7      199.27      172.91     10.80 o
  -3  11   7       48.70       48.79      6.68 o
  -1  11   7       32.02       34.04      5.98 o
   1  11   7      138.18      131.98      9.85 o
   3  11   7      122.66      117.47      8.86 o
   5  11   7       53.80       53.82      7.13 o
   7  11   7        1.67       10.03      5.85 o
 -10  12   7       29.29       31.44      6.75 o
  -8  12   7       65.00       37.68      7.60 o
  -6  12   7       43.87       38.54      6.80 o
  -4  12   7       69.38       72.93      8.01 o
  -2  12   7       55.35       51.31      6.88 o
   0  12   7       35.35       38.27      6.34 o
   2  12   7      147.25      145.13      9.59 o
   4  12   7       81.67       69.63      7.77 o
   6  12   7        3.92        2.53      5.70 o
  -9  13   7       11.28        4.22      6.34 o
  -7  13   7       52.27       41.54      7.54 o
  -5  13   7       30.20       24.13      6.66 o
  -3  13   7       71.45       54.14      7.43 o
  -1  13   7       51.65       48.20      7.60 o
   1  13   7       84.08       96.15      9.30 o
   3  13   7       41.21       47.95      9.29 o
   5  13   7      118.10      139.98     14.05 o
  -8  14   7       56.89       52.88      8.46 o
  -6  14   7        0.12        1.06      5.29 o
  -4  14   7       68.68       58.00      8.03 o
  -2  14   7       13.21       22.14      6.81 o
   0  14   7      198.75      223.42     13.72 o
   2  14   7       93.46       90.19     12.99 o
   4  14   7      296.72      328.27     15.19 o
  -7  15   7       38.10       37.24      7.95 o
  -5  15   7       79.67       96.68     12.89 o
  -3  15   7        5.42        4.66      5.97 o
  -1  15   7      102.85       90.18     13.48 o
   1  15   7      137.96      137.12     11.83 o
   3  15   7       27.39       33.76      7.25 o
  -6  16   7       12.38        0.99      6.67 o
  -4  16   7       22.41       17.23      6.62 o
  -2  16   7      109.60      130.13     15.04 o
   0  16   7       39.29       34.12      8.04 o
   2  16   7      139.23      176.89     13.77 o
  -5  17   7       30.25       37.36      8.19 o
  -3  17   7      158.01      170.76     21.59 o
  -1  17   7      193.24      187.91     14.54 o
   1  17   7       29.40       33.14     17.96 o
  -2  18   7       66.58       73.23     10.19 o
   0  18   7        5.40        3.46      7.83 o
 -12   0   8      189.58      215.89     22.86 o
 -10   0   8       12.71       10.63      8.51 o
  -8   0   8       12.52       14.89      7.44 o
  -6   0   8      352.29      386.58     17.55 o
  -4   0   8      339.18      351.13     10.73 o
  -2   0   8      679.79      675.75     15.70 o
   0   0   8        6.82        6.38      3.72 o
   2   0   8      103.91       96.78      9.04 o
   4   0   8      596.14      670.00     26.59 o
   6   0   8      297.94      299.37     19.14 o
 -11   1   8       60.29       46.95      8.78 o
  -9   1   8      202.29      208.96     13.14 o
  -7   1   8      170.16      156.90      9.75 o
  -5   1   8      282.24      287.97     15.42 o
  -3   1   8       87.28       76.57      6.91 o
  -1   1   8      110.36      109.97      4.77 o
   1   1   8       78.27       79.51      5.82 o
   3   1   8       73.82       87.21      7.71 o
   5   1   8      348.82      388.36     14.66 o
   7   1   8       77.83       90.65      9.57 o
 -12   2   8       67.46       60.52     10.29 o
 -10   2   8       15.49       17.94      6.57 o
  -8   2   8      245.08      263.28     16.48 o
  -6   2   8       65.63       57.49      6.38 o
  -4   2   8      100.49       85.78      9.04 o
  -2   2   8      373.24      351.94     21.00 o
   0   2   8       56.22       72.57      4.98 o
   2   2   8       94.99       97.77      7.44 o
   4   2   8      269.40      274.91     14.09 o
   6   2   8        8.18       12.29      5.07 o
 -11   3   8       85.60      119.08     33.50 o
  -9   3   8      183.59      182.89     10.08 o
  -7   3   8       94.32      102.20      8.22 o
  -5   3   8      274.38      275.53      8.91 o
  -3   3   8       39.89       34.19      5.95 o
  -1   3   8       97.25      106.35      9.57 o
   1   3   8      136.78      136.22      7.03 o
   3   3   8      197.51      196.68      9.21 o
   5   3   8       65.45       77.65      7.21 o
   7   3   8       51.09       31.66      7.08 o
 -10   4   8      240.03      290.46     14.62 o
  -8   4   8     1103.34     1066.37     25.78 o
  -6   4   8      145.39      134.03     10.79 o
  -4   4   8      176.02      213.15     12.27 o
  -2   4   8      254.02      241.42     12.30 o
   0   4   8      160.79      175.46     10.90 o
   2   4   8      796.48      771.41     16.27 o
   4   4   8      199.20      206.39      9.51 o
   6   4   8      113.80      113.66     15.76 o
 -11   5   8      323.58      368.13     17.84 o
  -9   5   8      394.00      406.08     19.22 o
  -7   5   8     1308.97     1301.24     35.48 o
  -5   5   8      432.80      395.17     13.64 o
  -3   5   8       66.90       84.87      8.76 o
  -1   5   8      220.16      226.52     13.29 o
   1   5   8      669.57      664.58     22.08 o
   3   5   8      934.94      910.08     26.13 o
   5   5   8       67.51       72.49      7.21 o
   7   5   8       21.79       24.77      5.93 o
 -10   6   8       14.23        8.04      8.51 o
  -8   6   8      224.49      229.60     23.71 o
  -6   6   8      250.83      254.14     11.36 o
  -4   6   8      246.07      235.67     14.62 o
  -2   6   8       10.59       22.14      6.31 o
   0   6   8        7.30        7.69      3.05 o
   2   6   8      416.25      401.28     16.88 o
   4   6   8        0.98        5.78      3.97 o
   6   6   8       51.75       45.68      6.82 o
 -11   7   8       35.68       30.53      8.79 o
  -9   7   8       87.96       81.55      9.51 o
  -7   7   8      100.38      112.47      9.66 o
  -5   7   8     1014.97      995.31     23.22 o
  -3   7   8      237.19      238.28     14.22 o
  -1   7   8       20.28       21.55      3.93 o
   1   7   8      452.27      461.03     12.25 o
   3   7   8       35.69       26.75      5.05 o
   5   7   8       22.22       15.86      5.33 o
 -10   8   8       27.81       14.91      8.40 o
  -8   8   8       76.99       79.08      9.32 o
  -6   8   8       86.10       88.91     12.69 o
  -4   8   8      547.91      545.73     23.73 o
  -2   8   8       59.97       56.17      5.94 o
   0   8   8      168.34      178.00      9.58 o
   2   8   8      203.84      203.04      9.37 o
   4   8   8       78.88       75.40     10.13 o
   6   8   8       89.03       89.22      8.79 o
  -9   9   8       56.49       64.58      9.60 o
  -7   9   8      117.94      111.94     15.36 o
  -5   9   8       41.01       45.22      7.03 o
  -3   9   8     1151.21     1177.42     26.13 o
  -1   9   8      146.28      140.01      9.31 o
   1   9   8       38.07       41.66      5.48 o
   3   9   8       15.08       33.60      7.29 o
   5   9   8       19.48       13.45      5.16 o
  -8  10   8       60.44       60.54      9.15 o
  -6  10   8        2.44        1.97      5.43 o
  -4  10   8       64.41       51.86      7.52 o
  -2  10   8      244.25      247.86     12.64 o
   0  10   8       27.59       47.66      6.95 o
   2  10   8       24.07       35.33      5.90 o
   4  10   8       32.58       27.67      6.10 o
  -9  11   8        6.45       15.35     15.56 o
  -7  11   8       44.71       61.17      9.30 o
  -5  11   8       32.31       30.13      7.28 o
  -3  11   8      258.12      270.97     13.17 o
  -1  11   8       28.32       49.26     11.96 o
   1  11   8       12.63       12.81      4.93 o
   3  11   8      151.35      176.86     11.34 o
  -8  12   8       64.77       75.11     10.37 o
  -6  12   8       19.98       26.92      7.48 o
  -4  12   8      156.03      145.05     12.06 o
  -2  12   8      499.34      543.04     18.98 o
   0  12   8       18.92       15.43      5.62 o
   2  12   8       87.91      120.76      9.77 o
   4  12   8       15.28       11.31      5.99 o
  -7  13   8       24.25       15.23      7.49 o
  -5  13   8       33.19       51.44     13.32 o
  -3  13   8        6.40        1.85      5.62 o
  -1  13   8       34.74       45.46      8.40 o
   1  13   8       42.59       46.94      7.34 o
   3  13   8       63.50       58.69     12.49 o
  -6  14   8      132.86      168.90     14.26 o
  -4  14   8       24.63       31.05      8.46 o
  -2  14   8       25.31       18.39     11.08 o
   0  14   8       24.19       18.77      7.41 o
   2  14   8       48.14       43.55      7.49 o
  -5  15   8       18.12       17.43      8.24 o
  -3  15   8        8.70        5.77      6.46 o
  -1  15   8        6.58        8.40      6.96 o
  -9   1   9       37.71       49.69      7.70 o
  -7   1   9       39.80       41.84     15.42 o
  -5   1   9      160.13      173.36      7.65 o
  -3   1   9       31.64       32.56      3.70 o
  -1   1   9      119.73      113.79      5.60 o
   1   1   9      197.71      199.72     18.08 o
   3   1   9      321.21      338.05     17.02 o
  -8   2   9      213.37      230.75     15.42 o
  -6   2   9      203.37      233.56     18.35 o
  -4   2   9       14.54       21.80      5.32 o
  -2   2   9       33.60       31.90      5.85 o
   0   2   9      130.65      133.69      6.51 o
   2   2   9      100.68      100.92      7.49 o
   4   2   9      130.83      135.60     16.75 o
  -9   3   9       44.00       33.63      8.51 o
  -7   3   9       24.20       29.54      5.82 o
  -5   3   9       92.43      101.56     10.63 o
  -3   3   9      454.76      445.60     18.61 o
  -1   3   9       67.21       67.61      4.51 o
   1   3   9       79.25       93.44     13.56 o
   3   3   9       70.87       87.23      7.70 o
  -8   4   9       84.44       67.47      8.25 o
  -6   4   9      100.58       76.95      6.89 o
  -4   4   9      275.85      244.07     14.89 o
  -2   4   9      210.28      196.21     12.76 o
   0   4   9       11.49        9.45      3.32 o
   2   4   9      243.70      258.83     15.95 o
   4   4   9      154.87      152.72     10.67 o
  -9   5   9       52.99       63.49      9.00 o
  -7   5   9      658.93      665.43     19.72 o
  -5   5   9       43.39       38.82      8.51 o
  -3   5   9       59.14       59.02      9.04 o
  -1   5   9      101.23      109.54     11.70 o
   1   5   9      205.52      230.22      9.83 o
   3   5   9      175.30      187.63     10.59 o
  -8   6   9      115.72      125.05     10.90 o
  -6   6   9      197.61      167.34     10.63 o
  -4   6   9      294.48      297.24     17.55 o
  -2   6   9      200.56      206.32     14.36 o
   0   6   9      268.35      279.74     11.96 o
   2   6   9       33.26       24.15      5.22 o
  -7   7   9      292.71      324.33     15.95 o
  -5   7   9        3.48        1.70      4.69 o
  -3   7   9      298.04      335.00     18.61 o
  -1   7   9        2.31        2.20      3.26 o
   1   7   9       44.27       37.65      5.98 o
   3   7   9      153.85      151.77     10.88 o
  -8   8   9       33.75       22.59      7.65 o
  -6   8   9      302.18      295.03     13.20 o
  -4   8   9      112.12      127.95     16.48 o
  -2   8   9      130.68      139.92     12.98 o
   0   8   9      114.16      142.53     14.89 o
   2   8   9       35.91       32.35      6.02 o
  -7   9   9        4.97        1.53      5.74 o
  -5   9   9      112.92      134.51     10.31 o
  -3   9   9      680.80      713.93     19.55 o
  -1   9   9       26.43       15.32      9.30 o
   1   9   9       11.16        7.19      6.91 o
  -6  10   9       72.12       82.46     26.59 o
  -4  10   9      112.16      109.41     22.21 o
  -2  10   9       79.21       90.49      8.84 o
   0  10   9       13.40       15.15      5.82 o
  -5  11   9       39.75       24.29      9.69 o
  -3  11   9       39.30       32.09      7.31 o
  -1  11   9       53.72       60.83      8.09 o
  -6   0  10       77.69       74.44      9.04 o
  -4   0  10       55.05       68.06      7.44 o
  -2   0  10      532.22      531.21     18.61 o
   0   0  10      134.73      162.71     11.17 o
  -5   1  10       62.42       61.78      5.58 o
  -3   1  10       42.15       33.40      4.08 o
  -1   1  10      327.41      350.26     10.67 o
  -6   2  10       87.58       86.22      6.89 o
  -4   2  10      264.90      256.83     13.83 o
  -2   2  10       51.25       52.11      7.44 o
   0   2  10       12.52       19.34      4.21 o
  -5   3  10       43.54       44.13      8.51 o
  -3   3  10       20.14       18.61      6.38 o
  -1   3  10       24.87       27.65      6.91 o
  -4   4  10        8.50       10.10      6.38 o
  -2   4  10        8.51        5.32      5.85 o
  -3   5  10        1.84        0.00      5.85 o
 
